# Supplementary material for: Characterisation of the Paternal Influence on Intergenerational Offspring Cardiac and Brain Lipid Homeostasis in Mice
Source: Int J Mol Sci. 2023 Jan 17;24(3):1814. doi: 10.3390/ijms24031814 (PMC9916277; doi:10.3390/ijms24031814)
Supplement: Supplementary file 1 [file ijms-24-01814-s001.zip]

Archive with 7 entries (7 files):
- Supplementary data S1.xlsx
- Supplementary data S2.xlsx
- Supplementary data S3.xlsx
- Supplementary data S4.xlsx
- Supplementary data S5.xlsx
- Supplementary data S6.xlsx
- Supplementary table S1.pdf
