# Supplementary material for: Characterisation of the Paternal Influence on Intergenerational Offspring Cardiac and Brain Lipid Homeostasis in Mice
Source: Int J Mol Sci. 2023 Jan 17;24(3):1814. doi: 10.3390/ijms24031814 (PMC9916277; doi:10.3390/ijms24031814)
Supplement: Supplementary file 1 [file ijms-24-01814-s001.zip › Supplementary data S1.xlsx]

## Sheet: F1Neonate, Heart, +ve
				x.targets.name	Campesterol_[M+NH4]1+	Cer(34:01)_[M+H-H2O]1+	Cer(41:01)_[M+H-H2O]1+	DG(26:00)_[M+H-H2O]1+	DG(28:01)_[M+H-H2O]1+	DG(28:02)_[M+H-H2O]1+	DG(29:02)_[M+H-H2O]1+	DG(30:01)_[M+H-H2O]1+	DG(30:02)_[M+H-H2O]1+	DG(30:03)_[M+H-H2O]1+	DG(31:02)_[M+H-H2O]1+	DG(32:01)_[M+H-H2O]1+	DG(32:02)_[M+H-H2O]1+	DG(32:03)_[M+H-H2O]1+	DG(32:04)_[M+H-H2O]1+	DG(33:01)_[M+H-H2O]1+	DG(33:02)_[M+H-H2O]1+	DG(34:01)_[M+H-H2O]1+	DG(34:02)_[M+H-H2O]1+	DG(34:02)_[M+NH4]1+	DG(34:03)_[M+H-H2O]1+	DG(35:01)_[M+H-H2O]1+	DG(35:02)_[M+H-H2O]1+	DG(35:03)_[M+H-H2O]1+	DG(35:05)_[M+NH4]1+	DG(36:02)_[M+H-H2O]1+	DG(36:03)_[M+H-H2O]1+	DG(36:03)_[M+NH4]1+	DG(36:04)_[M+H-H2O]1+	DG(36:05)_[M+H-H2O]1+	DG(37:00)_[M+NH4]1+	DG(37:01)_[M+H-H2O]1+	DG(37:02)_[M+H-H2O]1+	DG(37:02)_[M+NH4]1+	DG(37:03)_[M+H-H2O]1+	DG(38:01)_[M+H-H2O]1+	DG(38:02)_[M+H-H2O]1+	DG(38:04)_[M+H-H2O]1+	DG(38:06)_[M+H-H2O]1+	DG(38:07)_[M+H-H2O]1+	DG(40:01)_[M+H-H2O]1+	DG(40:02)_[M+H-H2O]1+	DG(40:06)_[M+H-H2O]1+	DG(40:07)_[M+H-H2O]1+	DG(40:08)_[M+H-H2O]1+
				targets.mz	418.404	520.509	618.618	467.409	493.425	491.409	505.425	521.456	519.441	517.425	533.456	549.488	547.472	545.456	543.441	563.503	561.488	577.519	575.503	610.54	573.488	591.535	589.519	587.503	618.509	603.535	601.519	636.556	599.503	597.488	656.619	619.566	617.55	652.587	615.535	633.582	631.566	627.535	623.503	621.488	661.613	659.597	651.535	649.519	647.503
F1N	Hea	LL4M1	Whole	327_PlateA-P1_F1N_LL4M1_Hea_0.mzXML	0	0	0	0.481327	0	0.0773294	0	0.29912	0	0	0	9.22825	1.79472	0	0	0.0131229	0.0183079	49.9998	15.8783	0.0203341	1.68582	0	0	0	0	15.0101	12.6262	0	9.39909	0.127889	0.0317637	0	0.0275246	0	0.0300926	0.0392896	0.109599	27.6768	14.1437	0	0	0	27.3961	7.37554	1.96408
F1N	Hea	LL5F1	Whole	367_PlateA-P1_F1N_LL5F1_Hea_0.mzXML	0	0	0	0.717205	0.0187633	0	0	0.774497	0	0	0	14.401	2.9514	0	0	0.0818502	0	60.1243	23.9574	0.0516698	3.56218	0.209436	0.0678143	0.0186126	0.025164	18.1419	18.2719	0	13.0535	0.254349	0.0181912	0	0	0	0	0.080834	0.320118	32.2872	17.6226	0	0	0	34.1103	9.79251	2.41727
F1N	Hea	LL5M1	Whole	089_PlateA-P1_F1N_LL5M1_Hea_0.mzXML	0	0.0118307	0	0.341986	0.338129	0.00904724	0	4.19778	0.954907	0	0	34.1466	9.29142	0.238893	0	0.579615	0.164737	59.2752	51.6161	0.0185317	10.7822	0.146808	0.211408	0.010897	0.118469	19.3978	19.4809	0.012731	8.86515	0.891925	0.0586101	0.00941418	0	0	0	0.0215713	0.556368	9.68826	5.20494	0.00833177	0	0.0191806	9.59223	2.94229	0.676589
F1N	Hea	LL6F1	Whole	169_PlateA-P1_F1N_LL6F1_Hea_0.mzXML	0	0	0	0.310797	0	0.0677842	0	2.0991	0.0415677	0	0	20.865	4.72746	0.0736634	0	0.0911299	0.0179879	72.4312	35.4137	0.0393634	5.50345	0.078486	0.0217742	0	0	23.5321	18.5722	0.0121932	8.72449	0.40385	0.0359632	0	0.0181549	0	0	0.17074	0.611504	17.5899	10.9405	0.0326712	0	0	21.259	6.45504	1.56142
F1N	Hea	LL6F3	Whole	047_PlateA-P1_F1N_LL6F3_Hea_0.mzXML	0.0171533	0	0	0.549859	0.130563	0.0402082	0	2.19137	0.429717	0	0	12.1233	3.32179	0	0	0.10675	0	45.5536	24.8753	0.0321755	3.57699	0.0808512	0.0377451	0.0201702	0	18.3218	16.1579	0.0174594	8.39821	0.40478	0.0487996	0	0.0156833	0	0.024493	0.0575761	0.740369	13.9291	8.47881	0.0042358	0.0244554	0.0204929	15.5489	4.43091	0.998117
F1N	Hea	LL6M2	Whole	183_PlateA-P1_F1N_LL6M2_Hea_0.mzXML	0	0.0195494	0	0.143364	0	0.0970299	0	0.0259599	0	0	0	4.90676	1.01767	0.129912	0	0.0149404	0	33.1614	8.52202	0.021563	0.153624	0	0	0	0	9.33957	8.07056	0	7.35145	0.0206096	0.0622366	0	0.0705207	0	0	0.02149	0.931386	27.2754	13.8433	0.0226492	0	0	25.9964	7.63356	1.72701
F1N	Hea	LL6M3	Whole	073_PlateA-P1_F1N_LL6M3_Hea_0.mzXML	0	0	0	0.0300556	0.0204308	0	0	0.185794	0	0	0.0428158	8.13555	1.20924	0	0	0	0	40.3773	9.25302	0.0305033	0.397306	0.0313216	0	0.0398409	0	9.84744	9.15405	0.0291046	7.18914	0.0380082	0	0	0	0.0291357	0	0.0278501	0.0551603	20.2554	12.8296	0	0	0	22.8782	6.31124	1.58141
F1N	Hea	LL9F1	Whole	127_PlateA-P1_F1N_LL9F1_Hea_0.mzXML	0	0	0	0.170032	0.0031408	0	0.0156919	2.23947	0.0182534	0.00219746	0	21.3401	4.74959	0.108682	0	0.138829	0.0122295	70.3665	39.7254	0.0139262	6.39242	0.011479	0.0149733	0	0	24.4759	20.6234	0.0155047	9.12351	0.597259	0	0.0126036	0.0104973	0.0122442	0	0.0725902	0.669487	13.156	8.02974	0.0116942	0	0.0145982	15.2352	4.16524	1.14263
F1N	Hea	LL9M2	Whole	273_PlateA-P1_F1N_LL9M2_Hea_0.mzXML	0	0	0	1.58375	0.426382	0.0425054	0	3.62981	0.601052	0	0.0143026	33.0728	8.17336	0.238364	0	0.409042	0.0366764	78.7752	60.7804	0.02443	11.6196	0.204099	0.213452	0	0	26.2724	24.9857	0.0106258	10.467	1.13822	0	0	0.0274665	0.016801	0	0.0364179	0.485787	12.325	7.35021	0	0	0.010922	14.2642	4.08004	1.0118
F1N	Hea	LN1F4	Whole	325_PlateA-P1_F1N_LN1F4_Hea_0.mzXML	0	0	0	0.219467	0	0.819009	0	0.0751638	0.0244774	0	0.0207378	7.77074	2.83675	0.0478513	0	0.0241946	0.011382	39.1476	16.4809	0.0224518	2.1622	0	0	0	0	13.1625	13.5063	0.0170954	12.0839	0.171409	0	0	0.0441421	0.018009	0	0.0154832	0.890564	21.7468	15.4569	0.0180428	0	0	32.0253	8.39804	2.15467
F1N	Hea	LN2F1	Whole	235_PlateA-P1_F1N_LN2F1_Hea_0.mzXML	0	0	0	0.0230877	0	0.058541	0	0.0453548	0	0	0.0307191	6.60468	1.28448	0.0348365	0	0	0.0145742	34.2114	10.8148	0	0.831024	0	0	0	0	10.1853	8.63113	0	6.80768	0.0305738	0.0666955	0	0.0277901	0	0.03317	0	0.058462	20.5605	15.1866	0	0	0	30.8363	7.86195	2.09716
F1N	Hea	LN2M1	Whole	125_PlateA-P1_F1N_LN2M1_Hea_0.mzXML	0.0105441	0	0	0.125833	0	0	0	0.111109	0	0	0	5.76405	1.31871	0	0	0	0.0128462	27.2712	13.1702	0.0325455	1.56867	0.0127145	0.0126997	0	0	10.6075	9.8268	0.0317549	7.69105	0.0707245	0.0206235	0	0	0	0	0	0.0303365	18.2039	13.1629	0.033837	0	0	25.7839	5.91899	1.94162
F1N	Hea	LN2M2	Whole	171_PlateA-P1_F1N_LN2F1_Liv_0.mzXML	0.106609	0	0.0231736	0.112186	0	0.0179454	0	0.539926	0	0	0	12.6305	2.61462	0.0422736	0	0.0379157	0	49.6077	23.2932	0.0659403	3.65152	0.0642448	0.0205405	0	0	15.5433	13.3642	0.017773	8.29729	0.218528	0.030953	0	0.0181335	0	0	0.0364081	0.0572432	19.8528	12.4734	0.022299	0	0.0241167	24.9942	6.92835	1.56026
F1N	Hea	LN3F2	Whole	177_PlateA-P1_F1N_LN3F2_Hea_0.mzXML	0	0	0	0.194784	0.0609073	0.0569963	0	2.04769	0.261411	0.0273255	0	14.4955	3.96503	0.090412	0	0.0779636	0	54.1152	28.646	0.0225279	4.40509	0.0604197	0	0.0174447	0	22.0809	18.1476	0.0251248	8.28323	0.335641	0	0	0.0154587	0	0.0193882	0.0699546	0.619149	17.3028	10.9714	0.0199056	0	0	21.3858	5.68226	1.65945
F1N	Hea	LN3M1	Whole	279_PlateA-P1_F1N_LN3M1_Hea_0.mzXML	0	0	0.0282878	0.279766	0	0.27052	0.00641105	0.0688381	0	0	0.0194085	7.12839	2.39562	0.110176	0	0.0165583	0	40.7874	12.5513	0.0437494	1.45266	0.0445399	0	0	0	12.4577	12.8534	0.0180072	9.42593	0.225429	0.0150816	0	0	0	0	0.0193283	0.215336	22.8366	15.2075	0	0	0	30.1094	7.97709	2.21023
F1N	Hea	LN4F1	Whole	079_PlateA-P1_F1N_LN4F1_Hea_0.mzXML	0.0214051	0	0	0.183025	0.098076	0	0	3.17481	0.494412	0	0	24.8439	7.00621	0.264908	0	0.246227	0.0503548	53.9356	45.6678	0.033237	8.98514	0.233246	0.059653	0	0	18.6387	19.6282	0.0301682	9.8131	1.05833	0.0110705	0.0215572	0.0303962	0	0.00836232	0.0195599	0.400141	13.9617	8.82456	0.0130666	0	0	16.6452	4.56519	1.20623
F1N	Hea	LN5M1	Whole	033_PlateA-P1_F1N_LN5M1_Hea_0.mzXML	0	0	0	0.0911835	0	0	0	0.299666	0.0446151	0	0	6.31066	2.68451	0	0	0.0477249	0	37.4728	22.8625	0.0215741	2.68119	0.136059	0.0299803	0	0	19.1606	17.9934	0.0555906	11.4447	0.387952	0.0848074	0	0.0565982	0	0.0305639	0.0501391	0.276959	20.2367	11.2102	0	0	0.0275006	19.0335	5.71524	1.51229
F1N	Hea	LN7F1	Whole	121_PlateA-P1_F1N_LN7F1_Hea_0.mzXML	0	0	0	0.165206	0.0162637	0.0392593	0.0200936	0.287788	0.0124376	0	0	7.74789	1.21063	0	0	0.114353	0	36.4568	9.74915	0.0467236	0.531061	0.0766779	0	0	0	9.24965	8.5547	0	6.89392	0.0495187	0.0178916	0	0	0.0207534	0	0	0.0940432	20.5032	13.1691	0	0	0.0158575	25.3766	7.15129	1.96513
F1N	Hea	LN7M1	Whole	363_PlateA-P1_F1N_LN7M1_Hea_0.mzXML	0	0	0	0.68319	0	0.122732	0	0.941689	0.0315194	0	0.0210935	15.9812	3.41883	0.0592753	0	0.129498	0	69.7853	28.8279	0.00163743	3.72488	0.0743793	0.128766	0	0	20.9792	23.3025	0.0157007	15.2752	0.343071	0	0	0	0.0956432	0	0.0246263	0.938509	27.8428	15.7958	0	0	0	34.6571	9.67074	2.49769
F1N	Hea	NL2F1	Whole	085_PlateA-P1_F1N_NL2F1_Hea_0.mzXML	0.0585624	0	0	0.126566	0	0	0	1.47696	0.263375	0	0.0260744	5.8656	2.29496	0	0	0.301303	0	24.5108	15.7774	0	1.71715	0.0621506	0.0201367	0	0.194452	11.7114	13.269	0.0204149	10.1743	0.143649	0.0182445	0	0.0363494	0.0409278	0	0.0350584	0.135238	15.8448	9.56408	0.0426631	0	0	17.6606	5.49189	0.827466
F1N	Hea	NL3F1	Whole	269_PlateA-P1_F1N_NL3F1_Hea_0.mzXML	0	0	0	0.569313	0.0225089	0.020019	0	0.741818	0.164622	0	0	9.84321	2.57311	0.014831	0	0	0	42.2976	20.98	0.00881873	2.9021	0.0612927	0.0479097	0	0	13.6948	13.139	0	9.85105	0.331305	0	0	0.0174298	0	0	0.0195233	0.136823	21.2176	13.2935	0	0	0	24.8577	6.57416	1.721
F1N	Hea	NL3M1	Whole	095_PlateA-P1_F1N_NL3M1_Hea_0.mzXML	0.00708558	0.0158166	0	3.4994	2.87336	1.86646	0.0139261	7.45231	5.28603	0.233892	0	19.7739	8.77224	0.624552	0	0.322311	0.146627	52.7628	46.5207	0.019735	7.59316	0.0842086	0.186561	0.00807105	0	22.8635	25.7167	0	11.3266	1.41332	0.0961776	0.00626187	0	0.00393543	0	0.0419174	0.892642	12.4532	7.5516	0.0144352	0.00846261	0	13.3194	4.2439	0.883745
F1N	Hea	NL4M1	Whole	381_PlateA-P1_F1N_NL4M1_Hea_0.mzXML	0	0	0	0.564773	0	0.0579621	0	0.612538	0	0	0	16.3635	3.77418	0.0968564	0	0.0135009	0	70.8089	27.2427	0.0636114	3.76212	0.0707753	0	0.0245292	0.0269826	20.9233	22.451	0.0220334	14.9294	0.236982	0	0	0.0405963	0	0	0.054399	1.24767	29.9456	16.8008	0	0	0	34.2956	10.1546	2.68317
F1N	Hea	NL5F1	Whole	045_PlateA-P1_F1N_NL5F1_Liv_0.mzXML	0	0	0.0129098	0.435615	0.075747	0.0182216	0	2.45291	0.530261	0	0.00669493	19.188	5.35617	0.158129	0	0.35074	0.0195619	52.9788	37.8152	0.0301603	6.6713	0.190929	0.13513	0	0	19.4686	19.922	0.0138682	10.007	0.994743	0.0403199	0.0143511	0.0218089	0	0.0342258	0.0540228	0.730415	14.8998	8.7859	0.0147949	0	0.018915	15.9222	4.43141	1.076
F1N	Hea	NL5M1	Whole	137_PlateA-P1_F1N_NL5M1_Hea_0.mzXML	0	0.0102657	0	0.43957	0.131016	0.55303	0	2.93888	0.867816	0	0.0597323	22.2026	6.75399	0.527342	0	0.381375	0.0296235	65.5828	51.1012	0.0106405	7.8507	0.150776	0.164005	0.00567012	0.0190389	24.4508	26.05	0.00736563	13.4738	1.34799	0.0175231	0	0	0	0	0.137923	0.913345	14.1457	7.39732	0.0217142	0	0	14.0471	4.12189	0.913893
F1N	Hea	NL6F1	Whole	037_PlateA-P1_F1N_NL6F1_Hea_0.mzXML	0	0.0238616	0	1.48397	1.00589	0.415483	0	3.92096	2.54772	0	0	14.7753	6.35732	0.133397	0	0.216499	0.0445869	40.4921	33.399	0.0398716	5.0119	0.145866	0.145118	0	0.0205785	20.4463	19.8792	0.0305748	10.2549	0.980033	0	0	0	0	0.041882	0.0586684	1.0362	15.9499	10.5628	0	0	0	16.7245	4.83197	1.18404
F1N	Hea	NL6M1	Whole	329_PlateA-P1_F1N_NL6M1_Hea_0.mzXML	0	0	0	0.816145	0	0.227845	0	0.255332	0.0987343	0.028181	0	8.96657	2.79301	0.0371707	0	0.0726731	0	51.4393	20.8502	0.0274621	1.93513	0.055425	0.0221462	0	0	16.238	18.7797	0.0421223	14.3688	0.499815	0	0	0.0202364	0	0	0.0429423	0.359493	28.0756	15.8365	0	0	0	28.3332	8.06209	1.67628
F1N	Hea	NL6M4	Whole	231_PlateA-P1_F1N_NL6M4_Hea_0.mzXML	0.0739631	0	0	1.32366	0.585407	0.468239	0	3.4814	1.61912	0	0.0168636	18.2649	6.06045	0.334353	0	0.180482	0.0243698	52.8087	36.2142	0.0610593	6.24534	0.110817	0.0664506	0.0175874	0.0141783	18.8406	19.4195	0.0163915	10.5095	0.781379	0.0353499	0	0	0.0117403	0	0.0407655	0.436197	17.8172	10.4788	0.0149886	0	0	18.0053	5.52461	1.1654
F1N	Hea	NN1F1	Whole	041_PlateA-P1_F1N_NN1F1_Hea_0.mzXML	0	0	0	0.049618	0	0	0	0.535988	0.0258912	0	0	6.9581	1.81504	0	0	0	0	27.3198	14.8523	0.0211646	2.25131	0.0812	0	0	0	12.9504	10.0452	0	7.07994	0.0708358	0	0	0.0373099	0	0.0646536	0	0.134008	17.5985	10.5516	0.0206932	0	0	21.3012	5.77491	1.15257
F1N	Hea	NN2M2	Whole	039_PlateA-P1_F1N_NN2M2_Hea_0.mzXML	0	0	0	0.149808	0	0	0.0566959	0.525089	0	0	0	5.53074	1.47978	0.0504278	0	0.42188	0	31.8143	8.73022	0	0.564847	0.0296676	0.0315895	0	0.0308187	11.6861	10.3533	0.0264151	7.35636	0	0	0	0.0248707	0.0246423	0	0	0.0213347	22.945	13.0756	0	0	0.0333104	25.3551	6.76219	1.90009
F1N	Hea	NN3M2	Whole	225_PlateA-P1_F1N_NN3M2_Hea_0.mzXML	0	0	0	0.437194	0.0511022	0	0	2.09116	0.33875	0	0	11.2613	3.49211	0.0143536	0	0.0808062	0	49.4785	29.8744	0.0259529	4.61503	0.0548404	0.0190353	0	0.0118496	20.2904	19.2509	0.0138382	10.6823	0.520286	0	0	0.0366884	0	0	0.0424994	0.721977	23.3562	11.3524	0.0166094	0.0129451	0	21.587	6.16829	1.48252
F1N	Hea	NN4F1	Whole	321_PlateA-P1_F1N_NN4F1_Hea_0.mzXML	0	0	0	0.525595	0.0203081	0.0304213	0	1.22904	0.0855081	0	0	14.0341	3.96117	0.0195176	0.025316	0.136604	0	65.1673	34.1184	0.0433961	4.51359	0.053171	0	0	0	23.9536	20.3922	0	11.4517	0.642846	0.0136866	0	0.0412783	0	0.0141171	0.14511	0.812203	22.6352	12.5234	0.018686	0	0	23.5021	6.14008	1.70083
F1N	Hea	NN4M1	Whole	317_PlateA-P1_F1N_NN4M1_Hea_0.mzXML	0	0	0	0.148767	0	0	0.012654	0	0	0	0	6.18579	0.723058	0.0455899	0	0	0	35.0078	14.601	0	1.11402	0	0	0	0	11.5525	11.2322	0.0425714	8.82966	0.266198	0.0267396	0	0	0	0	0	0.219892	22.4388	13.725	0	0	0	25.8393	7.09426	1.4036
F1N	Hea	NN5F1	Whole	133_PlateA-P1_F1N_NN5F1_Hea_0.mzXML	0.0312953	0.00888129	0	0.319333	0.1332	0.689158	0	3.30099	0.314933	0	0.15798	27.5785	7.55818	0.715358	0	0.522226	0.0779929	67.2308	50.0819	0.0175557	8.53111	0.113176	0.105731	0	0.0183502	25.2457	18.9685	0.0053774	7.56783	0.606866	0.00891261	0	0.0113447	0	0	0.0307791	0.351846	9.66019	6.46817	0.0293524	0.00933002	0.0191919	13.4498	3.72022	0.768648
F1N	Hea	NN5M1	Whole	027_PlateA-P1_00QC3_1_0.mzXML	0	0	0.0350627	0	0	0	0	0.0874652	0	0	0	3.4267	0.329307	0	0	0.0242167	0	22.0545	8.11898	0.0338657	0.838631	0	0	0.015179	0	8.38953	9.31947	0.0400007	7.62965	0.150999	0.0350738	0	0	0	0	0.0206717	0.0793539	16.7941	12.6176	0.0530425	0	0.0187506	27.5734	7.92226	2.31401
F1N	Hea	NN6F1	Whole	129_PlateA-P1_F1N_NN6F1_Hea_0.mzXML	0	0	0	0.0603267	0.0353891	0	0	2.50116	0.101948	0.0323718	0	24.1257	5.58839	0.121584	0	0.160434	0	67.8137	45.8867	0.00986399	7.42754	0.0722516	0.0325863	0.0114745	0	26.3472	20.3474	0.0171735	8.4132	0.722172	0.00935729	0	0	0	0	0.039845	0.546637	9.85326	7.24276	0	0	0	15.1672	4.08592	1.20758
F1N	Hea	NN7F3	Whole	131_PlateA-P1_F1N_NN7F3_Liv_0.mzXML	0.133826	0	0	0.620825	0	0	0	0.291892	0.138246	0	0	5.17928	0.686846	0.0195275	0.0331548	0.0214297	0	31.428	9.71724	0.0230056	0.409401	0.0215035	0	0.000397859	0	10.2006	7.08604	0	5.8058	0	0.0265698	0.0230565	0.0950674	0	0	0	0.0220982	22.7502	12.7845	0.0317308	0	0	23.5625	6.19899	1.05496
F1N	Hea	NN7M2	Whole	081_PlateA-P1_F1N_NN7M2_Hea_0.mzXML	0	0	0	0.130267	0	0	0	0.238336	0.0972518	0	0.02943	4.08473	0.902152	0	0	0.0156967	0	27.5325	9.11045	0.109513	0.543044	0.0187417	0	0.0188395	0	10.0594	9.52238	0.0458577	7.2778	0.0495053	0.0643162	0	0.0329756	0.00409264	0	0.0155054	0.197789	21.9224	12.997	0	0	0.0167706	22.1412	6.46612	1.53627
[truncated: 304 more columns]

## Sheet: F1Neonate, Heart, -ve
				Variable name	Cer_34:1_[M-H]1-	CL(70:03)_[M]2-	CL(70:05)_[M]2-	CL(72:03)_[M]2-	LPE_20:1_[M-H]1-	LPE_20:2_[M-H]1-	LPE-P_16:0_[M-H]1-	PC_24:0_[M+OAC]1-	PC_26:0_[M+OAC]1-	PC_32:1_[M-H]1-	PC_32:2_[M-H]1-	PC_34:1_[M+Cl]1-	PC_34:1_[M+OAC]1-	PC_34:2_[M+Cl]1-	PC_34:2_[M+OAC]1-	PC_34:2_[M-H]1-	PC_34:4_[M+OAC]1-	PC_34:4_[M-H]1-	PC_34:5_[M+OAC]1-	PC_34:6_[M+OAC]1-	PC_36:1_[M+OAC]1-	PC_36:2_[M+Cl]1-	PC_36:2_[M+OAC]1-	PC_36:3_[M+OAC]1-	PC_36:4_[M+Cl]1-	PC_36:4_[M+OAC]1-	PC_36:5_[M+OAC]1-	PC_36:7_[M+OAC]1-	PC_36:8_[M+OAC]1-	PC_38:1_[M+OAC]1-	PC_38:2_[M+Cl]1-	PC_38:2_[M+OAC]1-	PC_38:3_[M+OAC]1-	PC_38:4_[M+Cl]1-	PC_38:4_[M+OAC]1-	PC_38:4_[M-H]1-	PC_38:5_[M+OAC]1-	PC_38:6_[M+Cl]1-	PC_38:6_[M+OAC]1-	PC_38:9_[M+OAC]1-	PC_40:0_[M-H]1-	PC_40:1_[M+Cl]1-	PC_40:1_[M+OAC]1-	PC_40:2_[M+Cl]1-	PC_40:2_[M+OAC]1-
				Variable target m/z	536.505	715.51	713.494	729.525	506.325	504.31	436.283	680.451	708.482	730.539	728.524	794.547	818.592	792.532	816.576	756.555	812.545	752.524	810.529	808.513	846.623	820.563	844.607	842.592	816.532	840.576	838.56	834.529	832.513	874.654	848.594	872.639	870.623	844.563	868.607	808.586	866.592	840.532	864.576	858.529	844.68	878.641	902.686	876.625	900.67
F1N	Hea	NN5M1	Whole	027_PlateA-P1_00QC3_1_0.mzXML	0.0133415	1.18892	0.350044	0.00856794	0.384509	0.886613	0.775989	0.00315626	0	0.0060633	0.0496226	1.2291	5.73767	16.796	1.39233	0	0.896634	0.314195	3.14067	0.132405	0.383844	0.786881	1.00858	0.506236	1.33893	1.6377	0.960865	25.0305	0.517747	0.00609766	1.87179	0.103935	0.0602957	1.42438	1.87149	0.00587019	0.453497	3.77183	4.70226	1.07442	0.00363572	0.011994	0.0436881	0.519501	0.0471658
F1N	Hea	NL5F1	Whole	045_PlateA-P1_F1N_NL5F1_Liv_0.mzXML	0.0128003	1.80934	0.710044	0.0140671	0.327049	0.915172	0.854739	0.0041905	0.00574654	0.00710597	0.088063	1.69858	1.62228	12.8657	2.05839	0.0333459	0.991698	0.359349	3.63291	0.173607	0.423873	1.25673	1.52685	0.650579	2.18769	2.13879	1.21892	24.7438	0.476098	0.014863	3.35393	0.213661	2.43957	1.97378	2.25927	0.0116144	0.606006	3.64366	3.38681	1.3696	0	0.0491989	0.0749851	0.927524	0.225067
F1N	Hea	LL5M1	Whole	089_PlateA-P1_F1N_LL5M1_Hea_0.mzXML	0.0488732	1.99246	0.424847	0.00793871	0.410871	0.819587	0.982612	0	0.00457503	0	0.115617	2.19217	1.60923	12.0608	1.93802	0.0513594	0.875448	0.489631	4.16171	0.268763	0.308106	1.60141	1.31948	0.65823	3.16483	2.27315	1.5216	22.8876	0.610082	0	2.24288	0.119449	0.0572447	3.14727	2.42427	0.0242268	0.713903	4.31032	3.05456	1.46304	1.45359e-05	0.0312658	0.0498506	0.636578	0.0579631
F1N	Hea	LN7F1	Whole	121_PlateA-P1_F1N_LN7F1_Hea_0.mzXML	0	1.28193	0.470977	0.00952618	0.155141	1.08731	0.898486	0.0117634	0	0	0.0667194	2.13118	5.41674	15.4075	0.96725	0.0239854	1.04787	0.256146	3.96788	0.0679327	0.0880727	1.49514	0.725253	0.242827	3.14758	1.40017	1.09136	27.7979	0.463125	0.00880953	2.09519	0	0.0167014	3.27784	1.68785	0.0215757	0.317881	6.79081	3.19506	1.28218	0	0.0151219	0.0254404	0.459296	0.016244
F1N	Hea	NL5M1	Whole	137_PlateA-P1_F1N_NL5M1_Hea_0.mzXML	0	2.24927	0.87149	0.011866	0.281235	0.761429	0.910138	0	0.0132003	0.00801185	0.173833	1.43031	1.93406	11.7337	2.95867	0.044944	0.969384	0.339451	3.63985	0.0921279	0.430631	1.25021	1.72448	0.716808	1.73867	2.35066	1.18457	22.6313	0.438644	0.00503157	1.61424	0.233127	0.0962791	1.51065	2.38581	0.0191488	0.681359	2.4764	3.54507	1.41518	0.00470288	0.00696629	0.0349986	0.379559	0.151949
F1N	Hea	LL4M1	Whole	327_PlateA-P1_F1N_LL4M1_Hea_0.mzXML	0.0111351	1.95594	0.562812	0	0.256589	0.54769	0.963768	0.00623989	0.00903959	0.0109858	0.0319763	1.68654	2.46371	13.4483	3.04881	0.0246063	0.996222	0.401287	3.45868	0.0586297	0.660334	1.40856	2.32916	0.926852	2.09462	3.41711	1.28675	21.0779	0.321771	0.00846805	0.910453	0.179408	0.206099	2.22556	3.93734	0	1.04481	3.16224	5.20564	1.29477	0	0	0.0426234	0.0357643	0.130185
F1N	Hea	NN3M2	Whole	225_PlateA-P1_F1N_NN3M2_Hea_0.mzXML	0.0259431	1.51645	0.593649	0	0.343912	1.05303	0.910337	0	0	0.0174877	0.0784441	7.97857	2.02326	11.4583	2.51209	0	1.27122	0.331049	4.14855	0.218332	0.605671	1.379	1.93789	0.746697	2.19245	3.29947	1.50849	22.6084	0.466269	0.0355051	1.00924	0.187503	0.126299	2.56106	3.93471	0.0289828	1.07438	3.60111	4.90321	1.15468	0	0.00483667	0.0288706	0.157517	0.137469
F1N	Hea	LL6M2	Whole	183_PlateA-P1_F1N_LL6M2_Hea_0.mzXML	0.0329273	1.72709	0.513468	0.00835694	0.187563	0.504784	0.993636	0	0.0167453	0	0.0545004	7.09649	2.84346	12.5579	3.43772	0.0090929	0.911974	0.467109	3.86897	0.106754	0.71427	0.741547	2.31539	1.00102	1.48103	4.24177	1.42917	22.4625	0.268381	0.0301814	1.01865	0.203631	0.273427	1.54496	4.98551	0.0106902	1.16097	2.20734	6.32835	1.3302	0	0	0.029865	0.0797071	0.190854
F1N	Hea	LN2F1	Whole	171_PlateA-P1_F1N_LN2F1_Liv_0.mzXML	0.0150672	1.57344	0.42266	0.0173473	0.132537	0.916107	0.856805	0.012017	0.0432427	0	0.0527909	1.15264	1.58872	16.0214	1.91744	0	0.601666	0.280583	3.65241	0.171572	0.199526	0.738246	1.20304	0.359862	1.24281	2.1427	1.13801	22.6404	0.393658	0.00652295	1.14057	0.0632634	0.691418	1.22877	2.42702	0	0.571996	2.77482	4.82924	1.26028	0	0.00727896	0.0439182	0.185748	0.0389005
F1N	Hea	NL6F1	Whole	037_PlateA-P1_F1N_NL6F1_Hea_0.mzXML	0.01857	1.16638	0.5396	0.00693924	0.180669	1.04106	0.941702	0.0119316	0	0.0123769	0.0507811	1.40162	1.64482	12.3553	1.73386	0.00665566	1.29704	0.303723	4.34158	0.180635	0.430417	0.931101	1.34884	0.613509	2.07826	2.6034	1.27176	27.4264	0.523773	0.0107575	1.5725	0.260392	1.37056	2.42832	2.97258	0.00519123	0.817474	4.51608	5.49274	1.18967	0	0.00610778	0.0495981	0.447162	0.0555647
F1N	Hea	LL5F1	Whole	367_PlateA-P1_F1N_LL5F1_Hea_0.mzXML	0.0191915	1.71247	0.520201	0	0.447419	0.737344	1.14623	0	0	0	0.0575303	2.03853	3.34638	13.3311	3.64111	0.0108829	0.721947	0.409833	3.35156	0.0843332	0.919501	1.4462	2.50299	0.940506	2.741	4.60693	1.28317	20.0494	0.336752	0.0423233	0.964216	0.218663	0.396184	2.97736	5.33146	0.0104388	1.2636	4.10375	7.10366	1.04085	0	0	0.0776556	0.150023	0.0919759
F1N	Hea	LN7M1	Whole	363_PlateA-P1_F1N_LN7M1_Hea_0.mzXML	0.00993357	1.9297	0.292534	2.05979e-05	0.25012	0.841521	0.985488	0	0	0.0108874	0.0475322	1.69747	3.15137	15.3202	3.93715	0.0109096	0.675551	0.420092	2.82658	0.0512091	0.793254	1.36479	2.48153	1.07746	2.11849	3.8712	0.933644	20.8985	0.274295	0.00761504	0.67778	0.0900354	0.273781	2.24944	4.32887	0	0.937729	3.82382	7.11309	1.16406	0	0.00875866	0.00727973	0.0945576	0.0960022
F1N	Hea	NL6M4	Whole	231_PlateA-P1_F1N_NL6M4_Hea_0.mzXML	0.0251846	1.64267	0.586845	0.0100416	0.177289	0.761137	0.998498	0.00792928	0	0.00978418	0.0517176	1.26514	1.90238	13.2402	2.40016	0.0119489	1.07287	0.292184	3.32491	0.0649911	0.491209	0.905017	1.59988	0.65891	1.61165	2.80929	1.07784	22.0641	0.332824	0.0160551	0.906768	0.224466	0.0559624	1.65261	3.23983	0	0.865834	3.00114	5.36356	1.20319	0.00558774	0	0.0551063	0.163771	0.112064
F1N	Hea	LL9M2	Whole	273_PlateA-P1_F1N_LL9M2_Hea_0.mzXML	0.00843393	1.77967	0.444016	0.00771401	0.255238	0.731512	1.17866	0	0	0	0.0546431	1.37282	4.30632	15.1629	0.836108	0.0167606	0.885402	0.443981	4.24567	0.194374	0.120887	0.702711	0.529309	0.215665	1.70378	0.977835	1.31275	23.4699	0.58272	0.00981585	2.38484	0.010625	0.0327385	1.62003	1.20242	0.00552928	0.178462	3.43809	2.1683	1.51576	0	0	0.0235414	0.545491	0.0131148
F1N	Hea	LL6F1	Whole	169_PlateA-P1_F1N_LL6F1_Hea_0.mzXML	0.0288299	1.71158	0.351804	0.0430402	0.268037	0.680257	1.04828	0	0	0.0218126	0.0128288	2.56358	5.25369	15.0131	1.32005	0.0154013	0.825093	0.403619	3.69184	0.0911407	0.169785	1.71991	0.830165	0.322067	3.09855	1.60728	1.12402	22.3408	0.376611	0	1.55492	0.0477812	0.0614395	3.39062	1.74193	0	0.346216	6.34532	3.10787	1.18693	0	0	0.0216473	0.330579	0.0184488
F1N	Hea	NN7M2	Whole	081_PlateA-P1_F1N_NN7M2_Hea_0.mzXML	0.0154721	1.15596	0.565837	0.00577253	0.270346	1.00787	0.989137	0	0	0	0.0288088	1.52086	1.44941	11.9922	1.48419	0.00849651	1.34899	0.280991	4.04193	0.155207	0.246086	0.899035	1.15618	0.412495	2.09401	2.27261	1.35885	24.6073	0.511713	0	1.32537	0.106107	0.0627557	2.52516	2.75563	0.0135214	0.845393	4.17238	4.35397	1.37811	0	0.00456392	0.0249243	0.256658	0.0334132
F1N	Hea	NL6M1	Whole	329_PlateA-P1_F1N_NL6M1_Hea_0.mzXML	0	1.53568	0.468859	0	0.151197	0.575233	1.08378	0	0	0	0.0529477	1.4075	1.82719	13.0217	2.3968	0.0131151	1.19457	0.375946	3.37006	0.0459842	0.38414	0.965837	1.53337	0.650435	1.83284	2.79369	1.10588	23.5157	0.405265	0	0.981586	0.149765	0.596844	2.00907	3.29754	0.00796993	0.861569	3.16923	5.00989	1.25353	0.00715344	0	0.0078422	0.107756	0.0675339
F1N	Hea	LN2M1	Whole	125_PlateA-P1_F1N_LN2M1_Hea_0.mzXML	0.00872808	1.29369	0.349835	0.00603159	0.164101	0.567993	0.93061	0.00846916	0	0.0116135	0.0600595	1.73982	5.65489	16.9927	1.0891	0.0208327	0.86852	0.337155	3.91671	0.102441	0.287657	1.1695	0.876922	0.266384	2.54728	1.80005	1.15769	25.2654	0.34512	0.0227714	1.78827	0.0770232	0.0451971	2.63146	1.8881	0	0.390277	5.61282	3.88848	1.40529	0	0.0201529	0.0579022	0.562791	0.0339623
F1N	Hea	LN3M1	Whole	279_PlateA-P1_F1N_LN3M1_Hea_0.mzXML	0.03126	1.12555	0.408866	0	0.273745	0.789934	0.985171	0.0306823	0.0236523	0	0.0275711	1.38575	1.81548	15.1552	1.81343	0.0190878	0.921404	0.265405	3.38087	0.111902	0.496788	0.749491	1.11784	0.591116	1.70001	2.57234	1.01606	23.3262	0.34606	0.0412491	1.01617	0.0985956	0.0725803	1.80757	2.80591	0.0167866	0.588103	3.81137	5.69299	1.22386	0.00453469	0	0.00814083	0.0944252	0.0185081
F1N	Hea	LN4F1	Whole	079_PlateA-P1_F1N_LN4F1_Hea_0.mzXML	0	1.83248	0.561004	0.0170857	0.168878	0.703199	0.967534	0.00755043	0	0.0100801	0.0413248	1.39879	1.64799	13.9032	2.09738	0.00708487	1.04685	0.249183	3.44499	0.0396611	0.30405	1.11073	1.37583	0.513126	1.6352	1.89337	1.09297	24.7637	0.379824	0	1.48456	0.167777	0.0327451	1.59728	2.20058	0.00863443	0.408759	3.4875	4.25284	1.3562	0	0	0.0367011	0.299403	0.067475
F1N	Hea	NL4M1	Whole	381_PlateA-P1_F1N_NL4M1_Hea_0.mzXML	0.00818162	1.92462	0.27103	0.0131342	0.364847	0.939905	1.00051	0.0119218	0	0	0.0343167	1.9385	2.76715	14.6231	3.33103	0.0291703	0.681362	0.356027	3.08787	0.031798	0.590765	1.3379	2.0285	0.892757	2.26396	3.51624	1.00528	18.6728	0.435428	0.0117825	1.15956	0.0815662	0.154385	2.33582	3.7479	0.0129047	0.840379	4.08896	5.9357	1.26424	0	0	0.0325137	0.112533	0.0628683
F1N	Hea	LL6F3	Whole	047_PlateA-P1_F1N_LL6F3_Hea_0.mzXML	0.00833207	1.23288	0.4904	0.0171051	0.3356	1.06872	0.971158	0.0132634	0	0	0.0205527	1.65317	4.90554	12.5995	1.07519	0.0132373	1.0176	0.30155	4.23805	0.164727	0.230041	0.93773	0.85639	0.330377	2.23788	1.54937	1.46116	25.654	0.58133	0	2.24892	0.0737962	0.0353378	2.48236	1.86782	0.0137359	0.437303	4.0645	2.78896	1.27664	0	0.0181265	0.0170733	0.763645	0.0428788
F1N	Hea	NL3F1	Whole	269_PlateA-P1_F1N_NL3F1_Hea_0.mzXML	0	1.43061	0.482592	0	0.167113	0.674897	1.0996	0.00721761	0	0	0.0258679	1.15598	1.8452	14.1368	2.14717	0.00950833	1.28196	0.254944	3.3136	0.0761141	0.464467	0.906718	1.49162	0.511755	1.58368	2.66708	1.23146	23.853	0.324508	0	0.87581	0.162231	0.109125	1.68513	3.00858	0.0325582	0.739488	3.22118	5.3283	1.28799	0	0.00699469	0	0.0806245	0.0646762
F1N	Hea	LN3F2	Whole	177_PlateA-P1_F1N_LN3F2_Hea_0.mzXML	0.00595164	1.31732	0.449713	0.0143732	0.156402	0.717702	1.0154	0.00834132	0.00912955	0	0.0466695	1.31182	1.47506	14.4085	1.48052	0.0173982	1.01272	0.25891	3.56113	0.0354049	0.289485	0.74076	1.06712	0.398945	1.46063	2.02129	1.13443	25.1695	0.309389	0	1.46628	0.0949766	0.0451276	1.43892	2.19413	0.0158529	0.569741	3.14748	4.43104	1.32501	0.00595002	0	0.0478975	0.278164	0.0367147
F1N	Hea	NN4F1	Whole	321_PlateA-P1_F1N_NN4F1_Hea_0.mzXML	0.00856905	1.79828	0.559323	0.00718293	0.135951	0.680809	0.965343	0.00762169	0	0	0.0483361	1.52216	2.35767	13.1767	3.40357	0	1.13118	0.208204	3.33852	0.0136107	0.463925	1.38495	2.36049	0.868707	1.95564	3.23806	1.07023	23.0444	0.149979	0	0.772245	0.191021	0.190263	2.19617	3.91944	0.0187222	0.908278	3.55822	6.27931	1.28314	0	0	0.0345392	0.0423151	0.0428084
F1N	Hea	LL9F1	Whole	127_PlateA-P1_F1N_LL9F1_Hea_0.mzXML	0	1.64097	0.345233	0.0156599	0.579735	1.20373	0.991242	0	0.00522753	0	0.0690384	1.46584	1.66098	13.9803	1.78185	0	0.96278	0.361987	3.99034	0.195322	0.370069	0.846331	1.26958	0.566844	1.66758	2.17234	1.19789	22.2909	0.49041	0.0075066	1.79881	0.0682997	0.049698	1.67053	2.34824	0	0.538677	3.2037	4.32569	1.31954	0	0.00916491	0.0431239	0.439263	0.0755984
F1N	Hea	LN2F1	Whole	235_PlateA-P1_F1N_LN2F1_Hea_0.mzXML	0	1.34799	0.28329	0.00598136	0.170414	0.553883	0.936548	0	0	0	0.034167	1.21527	6.10988	17.114	1.23383	0.0192126	0.770131	0.306388	3.01732	0.0606054	0.292684	0.778479	0.913274	0.327086	1.21006	1.53034	0.814976	22.7309	0.36023	0.0118491	1.34702	0.0239803	0.0106236	1.22416	1.59981	0.00622378	0.259361	3.42367	4.16607	1.22505	0	0	0.00574621	0.242302	0
F1N	Hea	NN5F1	Whole	133_PlateA-P1_F1N_NN5F1_Hea_0.mzXML	0.0308689	1.74297	0.345313	0	0.397871	0.985239	0.882938	0.0079977	0	0.00787126	0.0350488	5.99731	1.99483	16.6032	2.08463	0	1.00904	0.298325	4.00641	0.161272	0.593725	4.24248	1.50981	0.650743	6.58892	2.21301	1.09926	25.7042	0.336413	0	1.26724	0.0913105	0.0865942	7.18455	2.50477	0.00690274	0.483712	13.986	4.56575	1.29189	0	0.000761221	0.032794	0.188173	0.0478509
F1N	Hea	NL3M1	Whole	095_PlateA-P1_F1N_NL3M1_Hea_0.mzXML	0	1.17596	0.582735	0	0.191282	0.921069	0.891573	0	0	0.00551343	0.0213323	1.32434	5.93773	14.0808	0.634139	0.00809629	1.47068	0.336097	4.32682	0.0588022	0.0331355	0.89135	0.609043	0.181967	1.94952	1.02703	1.3562	27.6875	0.350025	0	2.92879	0	0.0149784	2.19685	1.27792	0.0113455	0.337828	4.07357	2.26806	1.17915	0	0.0185557	0.0316338	0.802382	0.0201554
F1N	Hea	NL2F1	Whole	085_PlateA-P1_F1N_NL2F1_Hea_0.mzXML	0.0485799	1.46406	0.362469	0	0.265482	0.881796	1.03459	0	0	0.0177269	0.0424766	2.60896	1.66132	12.5331	2.52297	0.0249916	1.52842	0.299803	4.19701	0.161479	0.349461	2.19456	1.48883	0.626351	3.70514	2.26992	1.3758	26.6933	0.568046	0	1.1536	0.156586	0.0734744	4.33274	2.71786	0	0.756614	6.98572	4.44019	2.0143	0.00531466	0.00829903	0	0.171819	0.0906121
F1N	Hea	LN5M1	Whole	033_PlateA-P1_F1N_LN5M1_Hea_0.mzXML	0.0109904	1.54151	0.663799	0.0123577	0.102994	0.866844	1.01058	0	0	0	0.0579815	1.70161	5.62924	11.7788	2.12353	0.00926973	1.20223	0.30101	4.41321	0.0669965	0.18339	1.5052	1.44127	0.569226	2.76057	2.44127	1.50004	26.1806	0.379897	0	1.41869	0.117487	0.0620929	2.97424	2.59079	0.00855162	0.670732	5.45773	4.39057	1.43462	0	0	0.027492	0.285988	0.0524052
F1N	Hea	NN2M2	Whole	039_PlateA-P1_F1N_NN2M2_Hea_0.mzXML	0.0373095	1.20742	0.513427	0	0.837163	1.42148	0.854501	0.103112	0.180156	0.00925786	0.00873955	3.26099	7.19268	13.5001	1.30751	0.0201597	1.10704	0.231751	4.65759	0.240829	0.286911	1.82237	0.876904	0.390843	4.51716	2.20598	1.71175	25.8592	0.687481	0	2.1598	0.0908362	0.0645423	4.99441	2.63299	0.104312	0.677438	7.93658	3.88616	1.54623	0	0	0.0835268	0.398896	0.0233082
F1N	Hea	NN6F1	Whole	129_PlateA-P1_F1N_NN6F1_Hea_0.mzXML	0	1.82337	0.292765	0	0.139284	0.590408	0.916025	0.00843368	0.0109405	0	0.0217444	2.2579	4.90615	18.5204	0.584509	0	0.91374	0.262052	4.29487	0.0834469	0.0317433	1.7436	0.352268	0.155229	2.73539	0.460431	1.08668	30.4106	0.410016	0	2.45365	0.0144327	0.0135469	2.65502	0.609176	0	0.069171	6.208	1.41771	1.42609	0	0	0	0.543104	0
F1N	Hea	NN1F1	Whole	041_PlateA-P1_F1N_NN1F1_Hea_0.mzXML	0.0113133	1.65087	0.477502	0.0112205	0.40162	1.01719	0.936493	0.0303522	0.0522495	0.0110621	0.0378622	4.16013	4.98867	14.2818	1.02107	0	1.06883	0.326902	5.17448	0.317777	0.0816466	2.58639	0.636074	0.22278	5.01161	1.23885	1.7126	30.2228	0.7166	0	2.04216	0.0104041	0.00968064	5.34252	1.3296	0	0.316918	9.32857	2.32958	1.6229	0	0.0103351	0.0475672	0.497	0.0474046
F1N	Hea	LN1F4	Whole	325_PlateA-P1_F1N_LN1F4_Hea_0.mzXML	0.0084607	2.06295	0.183477	0	0.166754	0.864828	0.953198	0	0	0	0.0456318	3.45821	2.66983	17.8774	3.58631	0.0192557	0.687202	0.214521	3.3031	0.0861386	0.494675	2.83723	2.16027	0.895439	3.55238	2.80989	0.730563	24.1133	0.222879	0	1.01657	0.0429201	0.0695227	3.39957	2.67444	0.0148002	0.570996	8.29971	6.24321	1.37164	0	0.00825803	0.0204096	0.0786015	0.108286
F1N	Hea	NN4M1	Whole	317_PlateA-P1_F1N_NN4M1_Hea_0.mzXML	0.0187666	2.18841	0.574427	0	0.0534904	0.114889	0.527658	0	0	0.0180833	0.0190788	1.47624	0.823051	16.3381	0.771337	0	1.15207	0.20827	4.30181	0	0.0629837	1.14026	0.319153	0.199045	2.08956	0.642172	1.28542	31.8115	0.386867	0	1.97002	0.00300517	0.0466924	2.35452	0.683198	0	0.1427	4.77549	1.98087	1.78415	0	0	0.0251727	0.141956	0.0247662
F1N	Hea	NL4F2	Whole	181_PlateA-P1_F1N_NL4F2_Hea_0.mzXML	0.00279554	1.41474	0.0947293	0.00829532	0.0769783	0.947517	0.791227	0	0	0	0.0259693	7.96012	2.20606	13.6185	2.32085	0	1.61806	0.230713	6.21954	0.120955	0.438994	5.3871	1.55394	0.719314	11.7165	3.12963	1.57122	28.8612	0.253501	0.064084	0.323046	0.124533	0.0555558	13.4707	3.89232	0	1.13649	24.2296	6.45573	1.32572	0.114848	0	0	0.0518753	0.0233404
F1N	Hea	LL6M3	Whole	073_PlateA-P1_F1N_LL6M3_Hea_0.mzXML	0	0.974137	0.374989	0	0.180534	1.01631	0.928139	0	0.0507569	0	0.0133959	1.47327	5.86575	13.1469	0.971623	0.0139355	0.94302	0.406373	4.10035	0.0227728	0.0628365	0.754089	0.732391	0.226639	2.2824	1.73754	1.40296	25.2071	0.264908	0	1.91476	0	0.0182717	2.50822	2.02439	6.73715e-06	0.4122	4.38673	3.26299	1.17489	0.00370732	0	0.0107163	0.45831	0.0318292
F1N	Hea	NN7F3	Whole	131_PlateA-P1_F1N_NN7F3_Liv_0.mzXML	0	1.48323	0.611423	0.0342065	0.186661	1.08573	0.824329	0	0	0	0.00778386	1.74152	4.7518	14.3828	0.751053	0.0119356	1.37084	0.280271	5.28101	0.219495	0.0250137	1.335	0.463318	0.153914	3.23357	1.0855	1.47779	29.5011	0.803026	0	3.03619	0	0.00436437	3.33549	1.19266	0	0.357379	6.08938	1.77403	1.60826	0	0	0	0.795586	0
[truncated: 232 more columns]
