# Supplementary material for: Characterisation of the Paternal Influence on Intergenerational Offspring Cardiac and Brain Lipid Homeostasis in Mice
Source: Int J Mol Sci. 2023 Jan 17;24(3):1814. doi: 10.3390/ijms24031814 (PMC9916277; doi:10.3390/ijms24031814)
Supplement: Supplementary file 1 [file ijms-24-01814-s001.zip › Supplementary data S2.xlsx]

## Sheet: F1Neonate, Cerebrum, +ve
				x.targets.name	Campesteryl ester (16:0)_[M+H]1+	Campesteryl ester (18:1)_[M+H]1+	CE(20:04)_[M+Na]1+	CE(20:04)_[M+NH4]1+	CE(22:03)_[M+Na]1+	CE(22:05)_[M+Na]1+	CE(22:06)_[M+Na]1+	CE(22:06)_[M+NH4]1+	Cer(23:00)	Cer(36:01)_[M+H-H2O]1+	Cer(36:02)_[M+H]1+	Cer(36:02)_[M+H-H2O]1+	Cer(37:01)_[M+H-H2O]1+	Cer(38:01)_[M+H]1+	Cer(38:01)_[M+H-H2O]1+	Cer(38:02)_[M+H]1+	Cer(39:01)_[M+H-H2O]1+	Cer(40:01)_[M+H]1+	Cer(40:01)_[M+H-H2O]1+	Cer(40:02)_[M+H]1+	Cer(40:02)_[M+H-H2O]1+	Cer(40:03)	Cer(41:00)	Cer(41:01)_[M+H-H2O]1+	Cer(41:02)_[M+H]1+	Cer(42:00)	Cer(42:01)_[M+H-H2O]1+	Cer(42:02)_[M+H]1+	Cer(42:02)_[M+H-H2O]1+	Cer(42:03)	Cer(43:03)	Cer(44:02)_[M+H-H2O]1+	Cer(44:03)	Cholesterol)_[M+H-H2O]1+ & lathosterol_[M+H-H2O]1+	DG(34:02)_[M+H-H2O]1+	DG(34:03)_[M+H-H2O]1+	DG(36:02)_[M+H-H2O]1+	DG(36:03)_[M+H-H2O]1+	DG(36:04)_[M+H-H2O]1+	DG(36:05)_[M+H-H2O]1+	DG(37:03)_[M+NH4]1+	DG(37:05)_[M+NH4]1+	DG(38:01)_[M+H-H2O]1+	DG(38:04)_[M+H-H2O]1+	DG(38:04)_[M+NH4]1+
				targets.mz	639.607	665.623	695.574	690.618	725.621	721.589	719.574	714.618	386.363	548.54	564.535	546.524	562.556	594.582	576.571	592.566	590.587	622.613	604.603	620.598	602.587	618.582	638.645	618.618	634.613	652.66	632.634	648.629	630.618	646.613	660.629	658.65	674.645	369.352	575.503	573.488	603.535	601.519	599.503	597.488	650.572	646.54	633.582	627.535	662.572
F1N	Brain	LL2M2	Whole	Furse_Ex029_PB6_538.mzXML / 442_P5_P5_E10_LL2M2Br	0.0766494	0.00971239	0.0036663	0.00306333	0	0.661806	0.34247	0.00996638	0	1.63947	0.500962	0.314956	0.00838995	0.0190867	0.259858	0.323237	0.0596394	0.335556	0.784855	2.5562	0.929703	0.159423	0.00397688	0.210402	0.415609	0.320885	1.61654	2.65054	3.22988	0.835509	0.00879951	0.00409008	0	2.51223	3.30172	0.485847	8.11881	2.15182	4.35519	0.22494	0.00443568	0.00669541	0.688662	28.378	0.00559328
F1N	Brain	LL5M1	Whole	Furse_Ex029_PB6_508.mzXML / 412_P5_P5_C04_LL5M1Br	0.0657511	0.0207335	0.479011	1.88401	0	0	0	0.0639621	0	0.0270175	0.0223054	0.0447391	0.0384783	0.0509743	0.0213381	0	0.0726978	0.0442335	0.0599	0.0264037	0.0409955	0.0282716	0	0.0240101	0.0311194	0.0185195	0.0843353	0.0252722	0.0424906	0.0346706	0.0359791	0.0440346	0.0213012	146.462	13.8173	1.77495	12.3669	11.5953	10.7883	1.39025	0.0638912	0.0207257	0	10.5171	0
F1N	Brain	LL6M2	Whole	Furse_Ex029_PB6_509.mzXML / 413_P5_P5_C05_LL6M2Br	0.120514	0.00426064	0.00412481	0.00459299	0.0016325	0.68884	0.408028	0.0131916	0.00116064	1.95155	0.606782	0.421412	0.0074615	0.0646675	0.332123	0.40856	0.174891	0.533533	1.20902	3.70853	1.43711	0.304141	0.0135415	0.358928	0.515462	0.635457	2.58657	3.96142	5.47505	1.32116	0.000952723	0.0229202	0.0107162	2.11595	2.9435	0.477083	7.24748	1.80058	3.88625	0.190851	0.0024893	0.0187085	1.13053	27.5924	0.00368503
F1N	Brain	LL6M3	Whole	Furse_Ex029_PB6_510.mzXML / 414_P5_P5_C06_LL6M3Br	0.0904408	0.00409576	0	0.00748599	0	0.768215	0.372625	0.00652316	0	1.7595	0.369306	0.315457	0.00825547	0.0268277	0.188001	0.157084	0.0150699	0.190471	0.496951	1.58485	0.48893	0.0873531	0.00516923	0.0851014	0.216821	0.160948	0.997415	1.75651	1.78844	0.51701	0	0.00455637	0	1.91969	3.73648	0.677633	5.66046	1.97675	3.77763	0.153806	0.00429893	0.0304042	0.410809	24.9543	0.0256528
F1N	Brain	LL9F1	Whole	Furse_Ex029_PB6_512.mzXML / 416_P5_P5_C08_LL9F1Br	0.057125	0.00325966	0.000107855	0.0103409	0	0.764616	0.430293	0.0130996	0.00106636	1.77736	0.43397	0.388417	0.00316997	0.0430783	0.243124	0.26367	0.0342036	0.276779	0.638834	2.06808	0.770112	0.136647	0.00508388	0.171103	0.374395	0.25455	1.24197	2.26325	2.86657	0.773424	0	0.00296659	0.00330763	5.40407	3.01206	0.502359	6.31749	1.95354	4.44286	0.319516	0	0.0195075	0.646169	28.4045	0.00542013
F1N	Brain	LL9M2	Whole	Furse_Ex029_PB6_511.mzXML / 415_P5_P5_C07_LL9M2Br	0.0617421	0.00269642	0.00548686	0	0.00388653	0.679547	0.431077	0.0166618	0	1.71995	0.496653	0.325798	0.00650001	0.0589105	0.258308	0.297857	0.110707	0.383063	0.857165	2.72833	0.968635	0.19001	0.00709074	0.290986	0.477596	0.405811	1.90656	2.99632	3.74467	0.974382	0.00294393	0.0116737	0.0064595	1.78399	2.21078	0.277049	6.89571	1.46311	3.76464	0.190966	0	0.0273116	0.764972	27.1515	0.0100114
F1N	Brain	LN1F4	Whole	Furse_Ex029_PB6_541.mzXML / 445_P5_P5_F01_LN1F4Br	0.0516942	0.00581045	0.00682484	0.00835242	0.00113284	0.690451	0.375336	0.0116738	0.0114089	1.85015	0.596575	0.385726	0.0048355	0.0259784	0.272556	0.351811	0.10422	0.349051	0.860714	2.96467	1.08721	0.17872	0.00668509	0.26957	0.45938	0.329756	1.72064	3.14769	3.57839	0.994459	0	0.012732	0.00530044	3.1778	3.38747	0.554226	7.99731	2.12036	4.2904	0.176528	0.00353707	0.0319149	0.812125	29.5012	0.00404285
F1N	Brain	LN2F1	Whole	Furse_Ex029_PB6_542.mzXML / 446_P5_P5_F02_LN2F1Br	0.131258	0.00737723	0.172956	0.00283961	9.94364e-06	0.611424	0.431128	0	0.0147203	1.93275	0.599181	0.448402	0.00405487	0.0768938	0.35017	0.430747	0.222911	0.52082	1.2622	4.14715	1.62061	0.339473	0.0139665	0.468174	0.784849	0.583661	2.91046	4.94036	6.51505	1.65011	0.000452255	0.0231775	0.0227021	2.0223	1.64417	0.246572	6.68051	1.01709	3.04495	0.157795	0	0.0307423	1.11207	23.1024	0.0142755
F1N	Brain	LN2M1	Whole	Furse_Ex029_PB6_537.mzXML / 441_P5_P5_E09_LN2M1Br	0.016513	0	1.13718	3.76133	0.0104642	0	0	0.63368	0.00602578	0.00540972	0.0193889	9.11384e-05	0.00663498	0.00699603	0.0087928	0	0.0250156	0.000117067	0.036037	0	0.0195875	0.00137794	0	0.00825699	0.0152453	0	0.0233934	0.0181299	0.0299006	0	0.0108074	0	0	164.85	15.7868	2.40219	13.576	10.9432	6.19006	0.528081	0	0	0.0233359	11.9894	0
F1N	Brain	LN3F2	Whole	Furse_Ex029_PB6_543.mzXML / 447_P5_P5_F03_LN3F2Br	0.124878	0.012559	0.0892409	0.00216928	0.00092157	0.625623	0.416278	0.00727779	0.00249174	2.10032	0.605508	0.435517	0.0097211	0.0556882	0.386664	0.446413	0.259157	0.563737	1.48546	4.37984	1.72991	0.316268	0.0648764	0.596516	0.839699	0.731431	3.3755	5.19831	7.47077	1.75953	0.0050844	0.065794	0.0366955	1.28575	1.00439	0.114793	6.76288	0.837535	2.86413	0.128626	0	0.0493808	1.25067	22.8606	0.004166
F1N	Brain	LN4F1	Whole	Furse_Ex029_PB6_544.mzXML / 448_P5_P5_F04_LN4F1Br	0.113826	0.00630967	0.0122324	6.52573e-05	0.387985	0.726662	0.469933	0.00227495	0.00123007	2.02314	0.56533	0.493254	0.00580137	0.0224618	0.315557	0.378195	0.188561	0.42398	1.09132	3.26957	1.36568	0.231098	0.00589215	0.363777	0.55158	0.426992	2.20499	3.58939	4.77083	1.19636	0.00414867	0.0187147	0.0086704	1.65029	1.07562	0.0921589	5.9895	0.810764	3.42424	0.169429	0.00447548	0.0240614	0.962123	28.9124	0.00231145
F1N	Brain	LN5M1	Whole	Furse_Ex029_PB6_539.mzXML / 443_P5_P5_E11_LN5M1Br	0.0938494	0.00281335	0.00172566	0.00845161	0	0.791272	0.436223	0.00266108	0.00134798	1.82045	0.526911	0.444678	0.00284808	0.0194314	0.289097	0.344697	0.131165	0.342832	0.849384	2.88752	1.08852	0.22723	0.0117152	0.2793	0.467366	0.360169	1.74058	3.05836	3.84597	1.03994	0	0.00293315	0.00307089	1.58068	1.83834	0.277747	6.15491	1.22691	3.76264	0.18387	0.00501051	0.018997	0.792325	28.2208	0.0133885
F1N	Brain	LN7M1	Whole	Furse_Ex029_PB6_540.mzXML / 444_P5_P5_E12_LN7M1Br	0.0323768	0.00247311	0.003618	0.00260476	0.000979536	0.744201	0.458301	0.00369707	0.00629299	1.55117	0.463867	0.367051	0.00347422	0.0592226	0.207048	0.27881	0.0548808	0.337538	0.664059	2.36077	0.889538	0.134849	0.0054438	0.163025	0.298396	0.241237	1.42796	2.46956	2.89445	0.795837	0	0.00313765	0.00126933	2.45514	1.91561	0.259973	6.2797	1.33805	3.76346	0.179485	0	0.00814687	0.663742	28.2665	0.0111398
F1N	Brain	NL3M1	Whole	Furse_Ex029_PB6_523.mzXML / 427_P5_P5_D07_NL3M1Br	0.0426644	0	1.16095	3.99402	0.0181489	0	0.0164057	0.571056	0.0169102	0	0.0248954	0.0129933	0.0194668	0.0246345	0.0306658	0.0270506	0.0234758	0	0.0284709	0	0.0173731	0.00536645	0	0	0.0449159	0.0208979	0	0.0211145	0.0150509	0	0	0.0121138	0	181.239	14.8578	2.38689	14.3642	14.1594	7.53185	0.39695	0	0.0160523	0.0177169	10.981	0
F1N	Brain	NL4M1	Whole	Furse_Ex029_PB6_524.mzXML / 428_P5_P5_D08_NL4M1Br	0.0531363	0.0027264	0.000303857	0	0.00189611	0.760123	0.437113	0.00300696	0.00629744	1.83257	0.484812	0.423074	0.00214829	0.048444	0.292887	0.273199	0.0605997	0.286651	0.675702	2.16453	0.799281	0.141036	0.00171328	0.165033	0.295704	0.278469	1.32723	2.15833	2.58808	0.646985	0.00125739	0.00981463	0	1.62471	1.49013	0.151938	5.62237	1.20951	3.70229	0.171393	0	0.0413308	0.548121	29.126	0.0269716
F1N	Brain	NL5M1	Whole	Furse_Ex029_PB6_525.mzXML / 429_P5_P5_D09_NL5M1Br	0.0590547	0.00593799	0.00252294	0.00209789	0	0.791651	0.44668	0.00496905	0.00164384	1.81884	0.548328	0.45088	0.00173648	0.09763	0.282185	0.315398	0.126731	0.330099	0.827552	2.7529	1.01765	0.205394	0.0190833	0.286442	0.423684	0.355659	1.6924	2.96844	3.77083	1.05924	0	0.00594138	0	1.10669	1.12737	0.125461	5.73859	0.807553	3.40424	0.142309	0	0.0288734	0.741469	26.8587	0.0366751
F1N	Brain	NL6M4	Whole	Furse_Ex029_PB6_526.mzXML / 430_P5_P5_D10_NL6M4Br	0.040001	0.00545466	0.001116	0.00631335	0.0054365	0.775766	0.445963	0.00430843	0.00168536	1.67663	0.424651	0.358954	0.0023136	0.0168283	0.194841	0.24907	0.0275425	0.240518	0.596314	2.09114	0.739639	0.128958	0.00310007	0.138369	0.337729	0.20267	1.21081	2.28371	2.62865	0.791441	0.00234743	0.0032998	0	1.70694	2.12352	0.336797	5.84339	1.24514	3.69119	0.144265	0.00547661	0.0274897	0.593452	26.9024	0.0165072
F1N	Brain	NN1F2	Whole	Furse_Ex029_PB6_494.mzXML / 398_P5_P5_B02_NN1F2Br	0.0260809	0.00781893	0.00149504	0.00652415	0.00113926	0.907292	0.500216	0.0031856	0.00186775	1.53459	0.270862	0.329072	0.0105334	0.0181744	0.152036	0.0783158	0.0160185	0.0975045	0.376946	0.979371	0.360499	0.036343	0.00156541	0.0971369	0.124869	0.127425	0.730969	1.10861	1.11999	0.305036	0	0.0119709	0.00556884	2.18909	1.35654	0.19472	3.63857	0.914693	2.98395	0.108853	0.00493628	0.0215737	0.280916	21.6992	0.0127016
F1N	Brain	NN2M2	Whole	Furse_Ex029_PB6_491.mzXML / 395_P5_P5_A11_NN2M2Br	171.75	156.061	0.872036	2.88873	0.018119	0.00829302	0.395015	0.490993	22.1165	0.0168466	0.00701584	0.0104174	0.115475	0.0231795	0.0174031	0.00814505	0.0996839	0.0146671	0.00957419	0	0.0174905	0.0117856	48.4824	0.014776	0.0110716	0.00977786	0.0376217	0.0356738	0.00915413	0	0.0160301	0	0.0181168	109.764	8.7199	1.07364	9.17724	8.53305	3.91101	0.40855	20.6922	0.406271	1.94211	5.96619	0.737888
F1N	Brain	NN3M2	Whole	Furse_Ex029_PB6_492.mzXML / 396_P5_P5_A12_NN3M2Br	0.0177217	0	0.00358442	0.00283878	0.00350441	0.88786	0.44273	0.00381463	0.00376298	1.59032	0.369362	0.337672	0.0032836	0.216768	0.200735	0.191202	0.0320175	0.185214	0.421015	1.53667	0.562343	0.0755292	0.00316481	0.100559	0.22374	0.113812	0.906091	1.55071	1.69799	0.518861	0	0.00472698	0.00463171	4.3997	4.27766	0.758786	6.27797	2.68977	4.24697	0.297598	0.00263806	0.0168703	0.432545	25.4183	0
F1N	Brain	NN4F1	Whole	Furse_Ex029_PB6_495.mzXML / 399_P5_P5_B03_NN4F1Br	0.0457991	0.0031187	0.00810002	0.0117697	0	0.737819	0.431342	0.0189026	0	1.56637	0.277891	0.323536	0.00539981	0.0281635	0.172491	0.127291	0.0522947	0.156861	0.429146	1.4722	0.55214	0.0888321	0.00770666	0.109941	0.229494	0.177497	1.07234	1.56097	1.92426	0.45264	0	0.00319869	0.00935786	2.04545	2.37715	0.457312	4.98337	1.52107	3.32551	0.185686	0.00579504	0.0198315	0.348649	24.2223	0.00829167
F1N	Brain	NN6F1	Whole	Furse_Ex029_PB6_496.mzXML / 400_P5_P5_B04_NN6F1Br	0.0765592	0.00343326	0.00236856	0	0.000307333	0.734847	0.487898	0.00650428	0.0170652	1.88252	0.569776	0.428987	0.00232068	0.149694	0.273268	0.337799	0.0916971	0.353429	0.796346	2.85174	0.996162	0.21345	0	0.257951	0.460504	0.309869	1.68438	3.0266	3.58945	1.08298	0.00495946	0.0059353	0	1.47909	2.73825	0.46938	5.91655	1.59615	3.6941	0.198841	0.00287682	0.0222307	0.711363	26.4355	0.0122147
F1N	Brain	NN7F3	Whole	Furse_Ex029_PB6_497.mzXML / 401_P5_P5_B05_NN7F3Br	0.0743001	0.00619836	0.00102542	0.0021337	0	0.717562	0.426681	0.0022268	0.00149729	1.79365	0.481662	0.399175	0	0.0306323	0.272102	0.291501	0.0746162	0.271658	0.716062	2.60395	0.908018	0.178784	0.00253227	0.256182	0.529053	0.265035	1.56168	3.03516	3.66488	1.10201	0	0.00806372	0.0059034	1.3624	2.81576	0.513577	6.16074	1.69686	3.50437	0.194882	0.00231179	0.0465361	0.672022	23.5541	0.0122712
F1N	Brain	NN7M2	Whole	Furse_Ex029_PB6_493.mzXML / 397_P5_P5_B01_NN7M2Br	0.0608	0	0.00962434	0.00666108	0.00381965	0.81162	0.41074	0.0112938	0	1.9252	0.431258	0.436695	0.00718899	0.0370756	0.231916	0.187979	0.0362672	0.209015	0.578976	1.8002	0.598508	0.0715834	0.00742271	0.0669508	0.246131	0.204426	1.15578	1.85658	2.19841	0.538137	0.00486222	0.00424534	0.00551142	2.17227	1.4175	0.148192	4.83348	1.01982	3.77137	0.141517	0.000629852	0.0342564	0.431789	29.0202	0.00791856
[truncated: 395 more columns]

## Sheet: F1Neonate, Cerebrum, -ve
				x.targets.name	Cer_36:1_[M-H]1-	Cer_36:2_[M-H]1-	Cer_38:1_[M-H]1-	Cer_38:2_[M-H]1-	Cer_39:2_[M-H]1-	Cer_40:1_[M-H]1-	Cer_40:2_[M-H]1-	Cer_41:2_[M-H]1-	Cer_42:1_[M-H]1-	Cer_42:2_[M-H]1-	CL(70:05)_[M]2-	CL(76:07)_[M]2-	CL(78:00)_[M]2-	LPC_20:3_[M+OAC]1-	LPC_20:4_[M+Cl]1-	LPC_20:4_[M+OAC]1-	LPC_22:6_[M+Cl]1-	LPC_22:6_[M+OAC]1-	LPC_24:0_[M+OAC]1-	LPC_O-10:1_[M+OAC]1-	LPC-2O_20:1_[M+Cl]1-	LPC-O_18:1_[M+Cl]1-	LPE_20:4_[M-H]1-	LPE_20:5_[M-H]1-	LPE_22:6_[M-H]1-	LPE-O_18:0_[M-H]1-	LPE-O_18:1_[M-H]1-	LPE-P_16:0_[M-H]1-	LPG(35:0)_[M]-	LPI(20:4)	LPS_22:6_[M-H]1-	PA(32:0)	PA(32:1)	PA(34:0)	PA(34:1)	PA(34:2)	PA(36:1)	PA(36:2)	PA(36:4)	PA(38:5)	PA(38:6)	PA(40:7)	PC_28:1_[M+OAC]1-	PC_28:2_[M+Cl]1-	PC_28:2_[M+OAC]1-
				targets.mz	564.536	562.52	592.567	590.552	604.567	620.599	618.583	632.599	648.63	646.614	713.494	753.525	774.596	604.362	578.302	602.346	602.302	626.346	666.471	454.257	570.37	542.338	500.278	498.263	524.278	466.33	464.315	436.283	749.57	619.288	568.268	647.465	645.45	675.496	673.481	671.465	701.512	699.496	695.465	721.481	719.465	745.481	734.498	708.438	732.482
F1N	Brain	LL2M2	Whole	Furse_Ex029_PB6_538.mzXML / 442_P5_P5_E10_LL2M2Br	1.88742	0.292584	0.325894	0.00462483	0	0.149235	0.112104	0.00200308	0.137991	0.34194	0.18011	0.0653161	0.528088	0.0154746	0	0	0.00114297	0	0.00161693	0.00131217	0	0	0.356553	0	0.951962	0.0110622	0.951236	0.81701	0.0205972	0.00230053	0	0.374692	0.131445	0.310017	3.35745	0.212513	3.09819	2.66232	0.465574	0.386568	0.349691	0.272349	0.00888853	0	0.00826573
F1N	Brain	LL5M1	Whole	Furse_Ex029_PB6_508.mzXML / 412_P5_P5_C04_LL5M1Br	0.0275141	0	0	0	0	0.0459283	0	0	0.0403793	0.0772077	0.0524277	0	0.0874582	2.12334	0.0868063	11.7749	0.042104	5.58142	0.692122	0.0724749	1.83293	3.70206	11.6037	0.33417	10.2819	2.80367	1.31598	0.871132	0.237127	0.466287	0	0.187077	0.0209451	0.0293218	0.0901385	0.158476	0	0.484699	0.97336	0.141655	0.0932452	0.037889	0	0.01732	0
F1N	Brain	LL6M2	Whole	Furse_Ex029_PB6_509.mzXML / 413_P5_P5_C05_LL6M2Br	2.3626	0.452309	0.362389	0.0147141	0	0.28241	0.220587	0.00357536	0.332153	0.706582	0.13953	0.0186535	0.672911	0.00231252	0	0.00455639	0	0	0.00173394	0	0	0	0.29773	0.00125773	0.700845	0.0167332	1.01128	0.934117	0.0107393	0.0105008	0.00378079	0.455036	0.209696	0.436163	4.45042	0.239343	5.07036	2.84599	0.459526	0.422706	0.287302	0.267269	0.0129613	0	0.00804346
F1N	Brain	LL6M3	Whole	Furse_Ex029_PB6_510.mzXML / 414_P5_P5_C06_LL6M3Br	2.87112	0.552767	0.309016	0.0128835	0	0.0832166	0.0492272	0	0.105101	0.251388	0.153909	0.0375616	0.289113	0.00201084	0	0.00599506	0	0.00811731	0.00213467	0.0022911	0.0020522	0	0.486592	0.00166727	1.30998	0.00234698	0.663473	0.689789	0.00941409	0.00737026	0.0118625	0.340361	0.12671	0.23873	2.42472	0.128581	2.03092	1.45518	0.351256	0.274503	0.177299	0.155272	0.0144184	0	0.00393765
F1N	Brain	LL9F1	Whole	Furse_Ex029_PB6_512.mzXML / 416_P5_P5_C08_LL9F1Br	2.11342	0.511028	0.264656	0.00903668	0	0.0865829	0.0795608	0	0.119805	0.273204	0.19024	0.0404699	0.319081	0.00797058	0	0.00632527	0	0.00381122	0	0	0	0.00146559	0.493358	0.00115263	1.06107	0.00598461	0.826743	0.787408	0.0104498	0.0218831	0.0120735	0.371689	0.113162	0.291401	3.14317	0.179002	3.07232	2.01952	0.417755	0.330475	0.24727	0.24223	0.0113544	0	0.00971847
F1N	Brain	LL9M2	Whole	Furse_Ex029_PB6_511.mzXML / 415_P5_P5_C07_LL9M2Br	1.62796	0.260535	0.229561	0.00644825	0	0.125588	0.120619	0	0.155022	0.347574	0.215323	0.08803	0.50198	0.00551433	0	0.00514749	0	0	0	0	0.00148098	0.00145355	0.388377	0	1.02081	0.00990827	0.943888	0.874143	0.00955706	0.0135965	0.0087441	0.391166	0.192172	0.316886	3.55091	0.240564	3.75692	2.66151	0.441633	0.412508	0.296999	0.290494	0.015687	0	0.0147858
F1N	Brain	LN1F4	Whole	Furse_Ex029_PB6_541.mzXML / 445_P5_P5_F01_LN1F4Br	1.79878	0.367859	0.30955	0.0033617	0	0.0965446	0.11751	0	0.103531	0.277385	0.172177	0.0468289	0.490052	0.00894467	0	0	0.0017541	0	0.00236583	0.00176483	0	0	0.439195	0.00145628	1.13753	0.00897489	1.0223	0.885563	0.0105176	0.00600617	0.00339073	0.355927	0.117194	0.287648	3.23209	0.19763	3.4969	2.53651	0.390825	0.339917	0.251237	0.278333	0.00271368	0	0.00374058
F1N	Brain	LN2F1	Whole	Furse_Ex029_PB6_542.mzXML / 446_P5_P5_F02_LN2F1Br	1.62404	0.360039	0.247636	0.0234432	0	0.140611	0.19831	0.0061082	0.154378	0.471038	0.162247	0.0258255	0.629616	0.00924115	0.00138978	0.00150113	0	0.00143601	0	0	0	0	0.273847	0.00142891	0.728209	0.00824804	0.968128	0.808724	0.00823487	0.040832	0.0160702	0.346348	0.170401	0.426343	5.01408	0.222853	6.75041	3.27392	0.518847	0.439718	0.237565	0.218801	0.00369783	0	0.00133571
F1N	Brain	LN2M1	Whole	Furse_Ex029_PB6_537.mzXML / 441_P5_P5_E09_LN2M1Br	0.0128629	0	0.0100911	0	0	0.0149148	0	0	0.185297	0.407015	0	0	0.131996	2.10577	1.92215	7.4902	1.53483	5.42166	0.949519	0.0975361	1.66333	3.01563	12.9404	0.501874	14.617	1.66348	0.855266	0.750174	0.746266	0.529658	0.0272639	0.10598	0.030692	0.0370803	0.0452994	1.07631	0.0173749	1.48452	3.35086	0.0581748	0.0527606	0.0373503	0	0	0.0285637
F1N	Brain	LN3F2	Whole	Furse_Ex029_PB6_543.mzXML / 447_P5_P5_F03_LN3F2Br	1.67036	0.336298	0.278492	0.0295737	0	0.176872	0.25032	0.0124985	0.183482	0.521835	0.156523	0.0326459	0.608591	0.0039251	0	0	0	0	0	0	0	0	0.229916	0	0.567432	0.00980249	1.02977	0.892932	0.0109995	0.0740118	0.00786606	0.349089	0.164307	0.440496	4.82898	0.262655	7.31148	3.40265	0.527315	0.444068	0.243237	0.238464	0.00152677	0	0.00215332
F1N	Brain	LN4F1	Whole	Furse_Ex029_PB6_544.mzXML / 448_P5_P5_F04_LN4F1Br	1.96045	0.462051	0.251953	0.0115417	0	0.120119	0.181655	0.00728409	0.140929	0.360471	0.139786	0.0568061	0.607998	0.0108251	0	0.00152579	0	0	0	0.00145956	0.00256323	0	0.268024	0.00161788	0.632151	0.00910355	1.07125	1.11876	0.0128891	0.0270974	0.0100912	0.353796	0.129049	0.314088	3.32701	0.182167	4.4244	2.45464	0.382254	0.364929	0.305313	0.295631	0.0100615	0	0.00237641
F1N	Brain	LN5M1	Whole	Furse_Ex029_PB6_539.mzXML / 443_P5_P5_E11_LN5M1Br	2.18202	0.491961	0.324021	0.0135047	0	0.154425	0.137437	0.00737126	0.174975	0.376717	0.162018	0.0508603	0.505184	0.0115635	0	0	0.00128676	0.00209568	0	0	0	0.00106257	0.295027	0	0.742138	0.00807326	0.928581	0.87355	0.0127253	0.0306257	0.0118295	0.388601	0.146999	0.301205	3.30805	0.191722	3.85856	2.33096	0.427058	0.36145	0.253677	0.261751	0.00522275	0	0.00955507
F1N	Brain	LN7F1	Whole	Furse_Ex029_PB6_545.mzXML / 449_P5_P5_F05_LN7F1Br	2.14961	0.45894	0.302085	0.0406624	0	0.125342	0.21199	0.0213962	0.137869	0.446298	0.157165	0.0315657	0.766184	0.00519724	0	0	0	0.00431771	0	0.000572712	0	0	0.263611	0	0.783152	0.00923967	1.06899	0.970228	0.0154014	0.0108345	0.0080156	0.342406	0.140165	0.379042	4.39975	0.209086	6.26789	3.07126	0.510379	0.450764	0.218615	0.221819	0.00215607	0.00206897	0.00235685
F1N	Brain	LN7M1	Whole	Furse_Ex029_PB6_540.mzXML / 444_P5_P5_E12_LN7M1Br	2.39605	0.479347	0.312332	0.00511462	0	0.0807686	0.0753176	0.00246462	0.110934	0.295507	0.126645	0.0138792	0.518923	0.0161761	0.00238151	0	0.00500595	0.00508286	0	0.000942712	0	0	0.40524	0.00304394	1.38957	0.00307441	0.852747	0.85479	0.00841194	0.00545696	0	0.347496	0.108244	0.274949	2.74076	0.16006	3.04152	1.85343	0.31739	0.288555	0.188281	0.217007	0.00394771	0	0.00322859
F1N	Brain	NL3M1	Whole	Furse_Ex029_PB6_523.mzXML / 427_P5_P5_D07_NL3M1Br	0.039232	0	0.0314923	0	0	0.0277437	0	0	0.0813811	0.137602	0	0.01367	0.12829	1.768	3.15762	10.7727	2.17979	6.89576	1.07015	0.138232	2.70451	5.78186	16.6671	0.398985	20.9426	1.88651	1.00687	0.895756	0.539576	0.751603	0.119665	0.0700226	0.0236702	0.0554155	0.0458942	0.224127	0	0.480785	5.25229	0.0225456	0.057069	0.0230348	0.0211286	0.012081	0
F1N	Brain	NL4M1	Whole	Furse_Ex029_PB6_524.mzXML / 428_P5_P5_D08_NL4M1Br	2.13047	0.442129	0.317533	0.0150161	0	0.104978	0.0763033	0.0017972	0.106166	0.273302	0.161113	0.0452794	0.335596	0.00724374	0	0.00372672	0	0.00169918	0	0.00109254	0	0	0.388175	0.00145361	0.882294	0.00565146	0.825978	0.851781	0.0119104	0.0103688	0.00920989	0.385051	0.153459	0.301683	2.77174	0.164145	2.62132	1.91465	0.358472	0.303165	0.237319	0.251045	0.0219787	0	0.00937014
F1N	Brain	NL5M1	Whole	Furse_Ex029_PB6_525.mzXML / 429_P5_P5_D09_NL5M1Br	2.22141	0.505026	0.310338	0.0169017	0.00287548	0.155079	0.148947	0.00611537	0.170036	0.391144	0.137406	0.0253942	0.449674	0.00883053	0	0.015726	0	0	0	0	0.00151026	0	0.279343	0	0.646176	0.0158751	0.81909	0.827179	0.0172912	0.0184196	0.0135529	0.358054	0.142239	0.309876	3.24398	0.186522	3.7529	2.2841	0.397443	0.368241	0.217224	0.215615	0.00858645	0.000607458	0.000877239
F1N	Brain	NL6M4	Whole	Furse_Ex029_PB6_526.mzXML / 430_P5_P5_D10_NL6M4Br	3.00321	0.595363	0.38552	0.0157656	0	0.109353	0.0911867	0	0.102819	0.292479	0.182089	0.015675	0.31107	0.00411263	0	0.0125641	0	0.00358028	0	0.00272854	0	0	0.3555	0.00189318	0.810111	0.010601	0.816407	0.840855	0.0113855	0.0107413	0.00470189	0.396926	0.146509	0.292982	3.25466	0.198233	3.37969	2.17226	0.443331	0.365322	0.298789	0.266336	0.0171342	0	0.00487588
F1N	Brain	NN1F2	Whole	Furse_Ex029_PB6_494.mzXML / 398_P5_P5_B02_NN1F2Br	2.45063	0.52555	0.263315	0.00864376	0	0.0698565	0.0505061	0.00174366	0.0856258	0.172591	0.128157	0.0428815	0.341992	0.00187406	0	0.00525358	0	0.00219745	0	0	0	0.00267919	0.360261	0	0.807783	0.0220046	0.842789	0.932488	0.0196751	0.0216807	0.00735034	0.366182	0.128359	0.221803	2.27684	0.139104	2.09452	1.38227	0.382485	0.268816	0.331009	0.2699	0.0231138	0	0.00973207
F1N	Brain	NN2M2	Whole	Furse_Ex029_PB6_491.mzXML / 395_P5_P5_A11_NN2M2Br	0.148137	0	0.0695046	0	0	0.206555	0	0	0.875254	0.304473	0	0	0.0447605	2.80547	2.00252	16.3721	1.24974	10.4653	1.01817	0.0206659	2.7753	5.24698	15.3513	0.192258	18.0881	2.21894	0.871954	0.495213	0.23901	0.587484	0.032603	0.0727576	0.0886001	0.134341	0.0264444	0.0539585	0.0201655	0.591047	1.59085	0.0387728	0.0403424	0	0	0	0
F1N	Brain	NN3M2	Whole	Furse_Ex029_PB6_492.mzXML / 396_P5_P5_A12_NN3M2Br	2.42009	0.500209	0.341613	0.0136871	0	0.0436413	0.0703548	0	0.0622897	0.208602	0.138752	0.0338195	0.353817	0.0143797	0	0.00358394	0	0.00240156	0	0.00247203	0.000730588	0	0.37323	0	0.929549	0.00385054	0.806785	0.878088	0.00620436	0.0100071	0.00730927	0.358065	0.120614	0.246556	2.49647	0.122889	2.30466	1.73098	0.369369	0.292152	0.340005	0.262892	0.0109835	0.00284307	0.0219747
F1N	Brain	NN4F1	Whole	Furse_Ex029_PB6_495.mzXML / 399_P5_P5_B03_NN4F1Br	1.9303	0.477787	0.248557	0.00447334	0	0.10014	0.1109	0.00279534	0.0931588	0.256355	0.143239	0.0361488	0.441122	0.00727989	0	0.00436491	0	0	0	0	0	0	0.303088	0	0.745415	0.00781019	0.82717	0.874743	0.00783526	0.0381181	0.0105057	0.336189	0.120316	0.285346	2.90366	0.17434	3.27866	2.01744	0.348841	0.313911	0.281969	0.275536	0.0040144	0	0.0077423
F1N	Brain	NN6F1	Whole	Furse_Ex029_PB6_496.mzXML / 400_P5_P5_B04_NN6F1Br	1.92023	0.382733	0.240209	0.0239553	0	0.0845044	0.137741	0.00192055	0.0977701	0.282627	0.139379	0.030488	0.485638	0.00252216	0	0	0	0.00434055	0	0.001447	0.00124632	0.00127742	0.326722	0.00353032	0.769217	0.00989438	0.896924	0.926844	0.0119759	0.0132649	0.00541403	0.382361	0.134031	0.297356	3.18107	0.160756	4.03445	2.14126	0.390029	0.345082	0.229094	0.230317	0.0063175	0	0.00579389
F1N	Brain	NN7F3	Whole	Furse_Ex029_PB6_497.mzXML / 401_P5_P5_B05_NN7F3Br	1.76239	0.386246	0.233266	0.0114633	0	0.0574453	0.124482	0.00752413	0.0664421	0.255129	0.174431	0.0479341	0.48042	0.00297219	0	0.00388462	0	0.00311111	0.00182787	0	0	0	0.325529	0.00145025	0.846684	0.00514117	0.933818	0.803641	0.00465622	0.0133326	0.0170981	0.324349	0.105105	0.318039	3.60412	0.192271	4.48586	2.49824	0.447401	0.36598	0.228654	0.217487	0.00321068	0	0.00885076
F1N	Brain	NN7M2	Whole	Furse_Ex029_PB6_493.mzXML / 397_P5_P5_B01_NN7M2Br	2.14957	0.473403	0.253246	0.00838624	0	0.0593953	0.0561047	0.00135568	0.0540653	0.189417	0.19233	0.0441692	0.245398	0.00572132	0.00189644	0	0	0.0020437	0	0.00321523	2.37024e-05	0.00206865	0.519359	0.00177792	1.08902	0.0102144	0.78998	0.834354	0	0.0239886	0.0122185	0.351003	0.0980031	0.252301	2.22134	0.136648	2.22583	1.45783	0.338716	0.244794	0.211694	0.241008	0.0189388	0	0.00807983
[truncated: 320 more columns]
