# Supplementary material for: Characterisation of the Paternal Influence on Intergenerational Offspring Cardiac and Brain Lipid Homeostasis in Mice
Source: Int J Mol Sci. 2023 Jan 17;24(3):1814. doi: 10.3390/ijms24031814 (PMC9916277; doi:10.3390/ijms24031814)
Supplement: Supplementary file 1 [file ijms-24-01814-s001.zip › Supplementary data S3.xlsx]

## Sheet: F1Adult, Heart, +ve
				x.targets.name	Campesterol_[M+NH4]1+	Cer(34:01)_[M+H-H2O]1+	Cer(41:01)_[M+H-H2O]1+	DG(26:00)_[M+H-H2O]1+	DG(28:01)_[M+H-H2O]1+	DG(28:02)_[M+H-H2O]1+	DG(29:02)_[M+H-H2O]1+	DG(30:01)_[M+H-H2O]1+	DG(30:02)_[M+H-H2O]1+	DG(30:03)_[M+H-H2O]1+	DG(31:02)_[M+H-H2O]1+	DG(32:01)_[M+H-H2O]1+	DG(32:02)_[M+H-H2O]1+	DG(32:03)_[M+H-H2O]1+	DG(32:04)_[M+H-H2O]1+	DG(33:01)_[M+H-H2O]1+	DG(33:02)_[M+H-H2O]1+	DG(34:01)_[M+H-H2O]1+	DG(34:02)_[M+H-H2O]1+	DG(34:02)_[M+NH4]1+	DG(34:03)_[M+H-H2O]1+	DG(35:01)_[M+H-H2O]1+	DG(35:02)_[M+H-H2O]1+	DG(35:03)_[M+H-H2O]1+	DG(35:05)_[M+NH4]1+	DG(36:02)_[M+H-H2O]1+	DG(36:03)_[M+H-H2O]1+	DG(36:03)_[M+NH4]1+	DG(36:04)_[M+H-H2O]1+	DG(36:05)_[M+H-H2O]1+	DG(37:00)_[M+NH4]1+	DG(37:01)_[M+H-H2O]1+	DG(37:02)_[M+H-H2O]1+	DG(37:02)_[M+NH4]1+	DG(37:03)_[M+H-H2O]1+	DG(38:01)_[M+H-H2O]1+	DG(38:02)_[M+H-H2O]1+	DG(38:04)_[M+H-H2O]1+	DG(38:06)_[M+H-H2O]1+	DG(38:07)_[M+H-H2O]1+	DG(40:01)_[M+H-H2O]1+	DG(40:02)_[M+H-H2O]1+	DG(40:06)_[M+H-H2O]1+	DG(40:07)_[M+H-H2O]1+	DG(40:08)_[M+H-H2O]1+
				targets.mz	418.404	520.509	618.618	467.409	493.425	491.409	505.425	521.456	519.441	517.425	533.456	549.488	547.472	545.456	543.441	563.503	561.488	577.519	575.503	610.54	573.488	591.535	589.519	587.503	618.509	603.535	601.519	636.556	599.503	597.488	656.619	619.566	617.55	652.587	615.535	633.582	631.566	627.535	623.503	621.488	661.613	659.597	651.535	649.519	647.503
F1A	Hea	LL11F2	Whole	093_PlateB-P4_F1A_LL11F2_Hea_0.mzXML	0	0	0	0.236162	0.35654	0.151368	0	3.38493	0.435782	0	0.00566301	35.3903	7.97827	0.483749	0	0.748767	0.286697	111.338	68.21	0.0262007	9.80101	0.676993	0.76331	0.0606074	0.0386895	69.5578	37.8119	0.161645	9.34994	0.852031	0.0050467	0	0.042643	0.00594617	0	0.298524	1.3329	7.1241	6.96386	0.0841214	0	0	14.2907	3.87441	1.34891
F1A	Hea	LL11M1	Whole	239_PlateB-P4_F1A_LL11M1_Hea_0.mzXML	0	0	0	0.217002	0.0653743	0.0989053	0	2.00599	0.0445123	0	0.0107175	22.4932	5.0168	0.15156	0	0.335365	0.036173	61.7865	31.5557	0.177396	5.62397	0.218293	0.0600929	0	0.01398	22.443	23.4363	0.120286	14.849	0.561903	0.0306245	0	0.0255527	0	0	0.086748	0.691439	15.9814	14.0826	0	0	0	30.8906	9.37097	2.90022
F1A	Hea	LL3F1	Whole	365_PlateB-P4_F1A_LL3F1_Hea_0.mzXML	0	0	0	0.487317	0.694519	0.199235	0	4.11501	0.669692	0	0.0115957	39.3232	8.97463	0.60884	0	0.942425	0.258194	116.204	73.3707	0.0923893	11.3257	0.754578	0.835218	0.0980839	0.0249576	73.6263	41.1792	0.0307079	9.04243	0.882483	0.0042057	0.00497994	0.11956	0.0194131	0	0.26022	1.2521	4.60628	4.43058	0.00485773	0	0	8.82989	2.34325	0.768399
F1A	Hea	LL3F2	Whole	319_PlateB-P4_F1A_LL3F2_Hea_0.mzXML	0	0	0	0.166065	0	0.0183239	0	0.701396	0	0	0.0165383	14.4782	2.23047	0.0928684	0	0.0285771	0	50.0555	15.2623	0.19467	2.12933	0.115189	0.0250515	0	0	17.9166	13.1443	0.208902	7.88847	0.0230063	0.0325746	0.027316	0.0216475	0	0.0220801	0.0232937	0.116485	17.181	16.4943	0.0274614	0.029076	0	37.7374	10.5458	3.37979
F1A	Hea	LL3M1	Whole	219_PlateB-P4_00Blank05_0.mzXML	0	0	0.00185911	0.304748	0.485078	0.300829	0	4.45705	0.863107	0.0180179	0.0458595	40.5254	12.9119	0.968097	0	1.2098	0.869213	87.1524	93.4943	0.104893	20.8644	0.902044	1.2219	0.543182	0.0268517	47.8034	56.5966	0.124616	23.1793	2.26923	0.00309321	0.027427	0.427219	0	0.262369	0.460502	1.8713	5.74552	5.51343	0.123668	0	0.0738802	10.3515	3.20294	1.20886
F1A	Hea	LL3M2	Whole	181_PlateB-P4_F1A_LL3M2_Hea_0.mzXML	0	0	0	0.440452	0.42828	0.101778	0	3.8838	0.644246	0	0.0138155	36.4918	9.97834	0.590285	0	1.07898	0.543549	87.6344	72.1467	0.118991	13.5036	0.6998	0.854843	0.179751	0.380526	45.0298	40.7167	0.238476	16.52	1.77893	0.00758597	0.0374227	0.055906	0.0512569	0.0116919	0.261555	1.53368	8.9876	9.21336	0.157917	0	0.645027	17.2327	5.01731	1.71603
F1A	Hea	LL4F1	Whole	329_PlateB-P4_F1A_LL4F1_Hea_0.mzXML	0	0	0	0.278454	0.0560499	0.110679	0	1.61869	0.0296155	0	0	21.1042	4.09223	0.17223	0	0.159021	0.0296161	64.853	30.8226	0.0207706	5.03434	0.0900202	0	0	0.0498467	25.0671	19.9096	0.0970667	9.93108	0.359842	0.0174952	0	0.0258638	0	0	0.0562351	0.266851	14.1975	13.8477	0.00696367	0	0	30.2764	8.14736	2.58634
F1A	Hea	LL4M1	Whole	077_PlateB-P4_00Blank02_0.mzXML	0	0	0.0131795	0	0	0.0204224	0	0.157877	0	0	0	5.96452	1.5666	0.0217184	0	0.0779239	0.0217826	24.5204	17.7131	0.0131258	2.79446	0.0127623	0.0741331	0	0.0105056	12.0489	16.8777	0.247858	13.53	0.769284	0	0.0103101	0	0.0712945	0	0.0204441	0.59934	13.7931	13.1624	0.0587657	0.00969067	0	26.4779	7.18852	2.58445
F1A	Hea	LL5F1	Whole	083_PlateB-P4_F1A_LL5F1_Hea_0.mzXML	0	0.00270118	0	0.33314	0.47633	0.139431	0.0046791	3.49938	0.520512	0.00317235	0.0122117	35.4023	8.16367	0.592218	0.00397248	0.814811	0.373523	118.458	74.9654	0.0249555	10.8533	0.840604	0.884316	0.152795	0.0285752	81.748	49.8877	0.105259	12.0337	1.09604	0.00690455	0.0561437	0.195299	0.0041237	0.0454185	0.441054	1.55821	5.73216	5.5617	0.0753192	0	0.0099603	11.5489	3.15004	1.10442
F1A	Hea	LL5F2	Whole	321_PlateB-P4_F1A_LL5F2_Hea_0.mzXML	0	0	0	0.181985	0.0535159	0.0129273	0	1.92514	0.026367	0	0.010451	19.5624	3.82474	0.0969987	0	0.277143	0.00957163	65.0991	29.0694	0.0633209	3.76369	0.183221	0.147769	0.00925839	0.00981973	32.1512	18.3573	0.212759	7.61704	0.263161	0	0	0.0236376	0.0196343	0	0.0170097	0.433282	10.7964	10.3532	0.0338921	0	0	21.6161	6.1171	2.06545
F1A	Hea	LL5M1	Whole	033_PlateB-P4_F1A_LL5M1_Hea_0.mzXML	0	0.00336011	0	0.148855	0.251989	0.0887193	0.00467981	2.32072	0.50351	0.00776606	0.0222325	20.5229	7.41969	0.623461	0.00419766	0.977048	0.771612	64.8994	72.3095	0.0473477	12.6416	0.864413	1.16047	0.482693	0.0383443	41.526	56.0393	0.237572	28.9119	2.26509	0	0.130363	0.424425	0	0.302545	0.506041	1.94934	7.53668	7.01082	0.173331	0	0.126309	14.5438	3.79082	1.62946
F1A	Hea	LL6F1	Whole	121_PlateB-P4_F1A_LL6F1_Hea_0.mzXML	0	0	0	0.350084	0.463282	0.1174	0.00338464	3.31846	0.53022	0.00442784	0.0215685	36.8509	8.12876	0.496541	0	0.803218	0.402032	117.93	74.8018	0.0716816	10.8556	0.856347	0.883227	0.21567	0.0245212	77.9028	48.1463	0.117882	12.2151	1.14053	0.00426208	0.0313906	0.234584	0	0.0812862	0.445538	1.60934	6.09739	5.95579	0.113766	0	0.0456997	12.5987	3.29272	1.14315
F1A	Hea	LL6M1	Whole	073_PlateB-P4_F1A_LL6M1_Hea_0.mzXML	0	0	0	0.173338	0.459758	0.149326	0.00470578	4.952	0.917924	0.0116221	0.0132096	43.7886	14.233	0.94229	0.00426618	1.17517	0.791435	85.6068	93.1338	0.0513649	21.7281	0.80106	1.09597	0.463252	0.0558494	43.6992	51.367	0.0955022	18.7756	2.00101	0	0.025638	0.295243	0	0.109322	0.286852	1.48285	5.19784	5.33352	0.114954	0.00440063	0.0144267	9.81073	2.98537	1.03545
F1A	Hea	LL6M2	Whole	233_PlateB-P4_F1A_LL6M2_Hea_0.mzXML	0.258495	0	0	0	0	0	0.414923	0.927929	0	0	0	8.71173	2.04819	0.34779	0	0.0837524	0	30.4931	15.6113	0.0881722	1.94219	0	0	0	0	9.50871	11.0238	0	6.77713	0	0	0	0	0	0	0	0.437838	10.1317	13.3064	0	0	0	27.788	6.33819	1.10215
F1A	Hea	LL8F2	Whole	217_PlateB-P4_F1A_LL8F2_Hea_0.mzXML	0	0	0	0.219214	0.24392	0.0463716	0	2.42112	0.121932	0	0.00733296	25.982	5.7286	0.27212	0	0.55274	0.0727391	85.7	47.1683	0.0890809	7.11879	0.632284	0.400228	0.0104159	0	48.4375	31.1373	0.183866	10.6216	0.475111	0.0362718	0.00912683	0.0223771	0.038998	0.0107377	0.177759	0.941351	10.3404	9.95217	0.0432649	0	0	22.0704	6.14418	2.18213
F1A	Hea	LL8M1	Whole	273_PlateB-P4_F1A_LL8M1_Hea_0.mzXML	0.00582462	0	0	0.282772	0.45189	0.0598577	0.00726238	4.41605	0.837813	0	0	37.4561	11.0376	0.802452	0	1.01762	0.541588	78.1986	73.3209	0.0559831	14.9881	0.682295	0.869634	0.131054	0.020395	35.11	36.2544	0.114995	14.122	1.36001	0	0.00646574	0.063765	0	0.0351111	0.155295	1.00878	7.56278	7.71564	0.0265404	0	0	15.0725	4.45933	1.54479
F1A	Hea	LL8M2	Whole	027_PlateB-P4_F1A_LL8M2_Hea_0.mzXML	0	0	0	0	0	0	0	0.432202	0.0255904	0	0.00840501	7.50367	1.76569	0.00747428	0	0.0805541	0	27.0813	17.184	0.0216582	3.10058	0.102888	0.140976	0	0.0229208	13.1605	17.0303	0.56589	12.2658	0.98384	0	0	0	0.0215172	0	0.0878533	0.824751	13.7196	14.3409	0.285079	0	0	32.658	8.91904	3.05027
F1A	Hea	LL9F1	Whole	043_PlateB-P4_F1A_LL9F1_Hea_0.mzXML	0	0	0	0.0547921	0.0416957	0	0	1.28563	0.0125361	0	0.0118101	13.5435	2.94395	0.0455188	0	0.420261	0.0116274	46.3713	27.1362	0.0167684	3.64198	0.119537	0.100871	0	0.0512154	22.7737	18.5723	0.443542	11.3865	0.75198	0	0	0.0499582	0	0	0.0626491	0.658619	13.4384	12.899	0.0171941	0	0	28.8703	6.35003	2.32492
F1A	Hea	LL9F2	Whole	265_PlateB-P4_F1A_LL9F2_Hea_0.mzXML	0	0.00924476	0	0.150068	0.110097	0.0655616	0	2.14327	0.0708411	0	0	21.4608	4.5549	0.164537	0	0.241087	0.0208681	71.8613	37.2041	0.0503148	5.51729	0.21349	0.28753	0.00776976	0	38.4687	23.3427	0.159341	9.00442	0.24397	0	0	0.0977836	0.207754	0.0103038	0.0784131	0.578887	12.2829	11.559	0.0565193	0	0	25.7732	7.00464	2.25491
F1A	Hea	LL9M1	Whole	375_PlateB-P4_F1A_LL9M1_Hea_0.mzXML	0	0	0	0	0	0	0	0	0	0	0	6.82783	0	0.000241239	0	0	0	18.0836	7.95055	0	0	0	0	0	0	3.21727	0	0	0	0	0	0	0	0	0	0	0	0	9.67718	1.05721	0	0	8.57495	4.58247	0
F1A	Hea	LN1F1	Whole	317_PlateB-P4_F1A_LN1F1_Hea_0.mzXML	0	0	0	0.372859	0.368905	0.171902	0	4.04504	0.50852	0	0	37.7002	8.75425	0.550253	0	0.817553	0.202768	111.655	64.889	0.0684279	9.45259	0.777106	0.818066	0.0405863	0	66.1499	35.3623	0.0541561	8.75672	0.688951	0.0065574	0.00975169	0.0304377	0	0	0.215094	1.0097	6.38541	6.5643	0.00949746	0	0.00730106	13.7864	3.28276	1.21309
F1A	Hea	LN2F2	Whole	271_PlateB-P4_F1A_LN2F2_Hea_0.mzXML	0	0	0	0.183135	0.0452527	0.0629697	0.0136623	2.48801	0.0278509	0	0	25.6253	5.33798	0.106804	0	0.364891	0.0698246	84.1626	42.2619	0.148922	6.45431	0.238817	0.256855	0	0.0144801	44.0243	25.7997	0.160729	9.11461	0.296546	0.0392831	0.0175634	0.0527531	0.0106392	0.013082	0.0794851	0.597181	12.5538	11.3405	0.0178031	0	0	25.4621	7.15727	2.25079
F1A	Hea	LN3F2	Whole	131_PlateB-P4_F1A_LN3F2_Hea_0.mzXML	0	0	0	0	0	0	0	0.0831097	0	0	0	6.77452	0.637921	0.0190415	0	0	0	25.8174	5.74487	0.0165117	0.278689	0	0	0	0.0422141	7.74714	6.19556	0.516787	6.76154	0.0459196	0.0115369	0	0.0550028	0	0	0.0128566	0.298397	18.5043	19.343	0.0665383	0	0	43.0509	10.7795	3.58172
F1A	Hea	LN3M1	Whole	229_PlateB-P4_F1A_LN3M1_Hea_0.mzXML	0	0	0	0.0818949	0	0	0	0.0961075	0	0	0.0182188	9.66325	1.22245	0.0212897	0	0	0.0170262	34.5533	10.795	0.0383454	0.938972	0.0272988	0.0195996	0	0.0206023	9.79672	8.90517	0.131276	9.29524	0.0306896	0.0446248	0	0.0482278	0	0	0.024739	0.743131	17.7054	17.3329	0.0236334	0	0	36.5229	9.08123	3.24129
F1A	Hea	LN3M2	Whole	223_PlateB-P4_F1A_LN3M2_Hea_0.mzXML	0	0	0	0.017454	0	0.112387	0	0.0891743	0	0	0.014757	8.67949	1.84485	0.114181	0	0.0268331	0	30.7898	12.3079	0.153935	1.15647	0.0879982	0.0174778	0	0.0159427	10.2303	11.9546	0.292297	12.9401	0.210513	0.0380845	0	0.0563427	0	0	0.0685317	1.23295	18.1941	18.546	0.0717186	0	0	36.8398	10.5064	3.35545
F1A	Hea	LN4F1	Whole	133_PlateB-P4_F1A_LN4F1_Hea_0.mzXML	0	0	0.00865532	0.150615	0.0787793	0.0365382	0	1.91717	0.0776703	0	0	18.5151	4.54269	0.188995	0	0.583943	0.106794	65.8306	40.2246	0	7.03293	0.441657	0.49916	0.0629082	0.0228553	38.817	28.9174	0.347546	12.3904	0.934171	0.00784515	0	0.0487889	0	0	0.117191	0.904889	11.8678	11.5092	0.0239441	0	0.00844486	24.0148	6.15634	2.21558
F1A	Hea	LN4F2	Whole	285_PlateB-P4_F1A_LN4F2_Hea_0.mzXML	0	0	0	0	0.125736	0.0853523	0	2.77506	0	0.0178707	0	26.0846	6.12852	0.146726	0	0.188032	0	85.7893	43.8318	0	6.08396	0.0486776	0.177562	0	0.0712518	44.58	27.1391	0	7.58955	0	0	0	0.0184791	0	0	0	0.344721	9.1473	10.4587	0	0	0	20.4411	5.71528	1.64626
F1A	Hea	LN4M1	Whole	173_PlateB-P4_F1A_LN4M1_Hea_0.mzXML	0	0	0	0.127017	0.0144199	0.0647251	0	0.858418	0.0391043	0	0	9.619	2.9138	0.157872	0	0.154611	0.0319538	31.8985	21.9468	0.0418175	3.06261	0.18494	0.153078	0.0236912	0.0937783	14.9074	18.4284	0.425159	16.8645	0.773942	0.00975953	0	0.0152685	0.0263654	0.0120231	0.0967437	0.674189	16.4113	16.8361	0.0413517	0	0	35.4339	9.84901	3.52955
F1A	Hea	LN4M2	Whole	169_PlateB-P4_F1A_LN4M2_Hea_0.mzXML	0	0.0132043	0	0.0775261	0.0117529	0	0	1.15947	0	0	0	13.9807	3.11098	0.0747655	0	0.0900699	0.0287466	41.9083	23.0446	0.0416083	3.94258	0.159161	0.144981	0.0151661	0.039003	16.8837	16.9815	0.367805	10.8301	0.277648	0.0337999	0	0	0.0108771	0	0.0271361	0.388416	14.4448	15.1756	0.0596717	0	0	30.575	8.93673	3.20406
F1A	Hea	LN5F2	Whole	041_PlateB-P4_F1A_LN5F2_Hea_0.mzXML	0	0.011583	0.0134037	0	0	0	0.0180693	0.750116	0.0224746	0	0	7.77676	1.93175	0.00947042	0	0.0914923	0.0106783	31.5359	18.003	0.0101719	2.5143	0.0963798	0.0925058	0	0	16.1135	15.0231	0.43493	8.47531	0.547513	0.0172118	0	0.0106045	0	0	0.0424383	0.639238	11.3247	12.1293	0.0546903	0	0	26.0303	6.82201	2.30307
F1A	Hea	LN5M1	Whole	179_PlateB-P4_F1A_LN5M1_Hea_0.mzXML	0.00419193	0.00461062	0	0.51061	0.873477	0.16359	0	8.73129	1.19836	0.00582867	0.00874208	65.4526	18.039	0.863794	0	1.58619	0.810043	94.351	81.7746	0.041447	15.8808	0.947795	1.03267	0.201462	0	35.2129	29.4942	0.155943	11.3468	1.17267	0.0087834	0.0384496	0.165436	0.0114142	0.0449311	0.204666	1.2305	8.8997	8.33422	0.171362	0	0.0205862	16.8554	4.36093	1.59939
F1A	Hea	LN6F1	Whole	187_PlateB-P4_F1A_LN6F1_Hea_0.mzXML	0	0	0	0.14471	0.0877636	0.0817167	0.0118492	2.4238	0.0710373	0.0148758	0	24.4614	5.24023	0.300984	0	0.458514	0.0590666	78.908	44.4553	0.0525949	6.8219	0.444298	0.435738	0	0.0168182	41.6579	25.8256	0.173606	8.61313	0.525264	0.0404248	0	0	0	0.0124001	0.103712	0.763685	9.60378	9.63733	0	0	0	19.9615	5.71029	1.7377
F1A	Hea	LN6F2	Whole	275_PlateB-P4_F1A_LN6F2_Hea_0.mzXML	0	0	0	0.0908395	0	0.0185506	0	0.217921	0	0	0	9.85666	1.46926	0.0407888	0	0.024232	0	35.5869	11.0691	0.138372	1.26137	0.0978503	0	0	0.0181143	11.3033	10.6639	0.325258	8.92845	0	0	0	0.0622892	0.0186945	0	0.0328408	0.647726	18.8414	18.7992	0	0	0	41.7606	10.4364	3.57863
F1A	Hea	LN6M1	Whole	231_PlateB-P4_F1A_LN6M1_Hea_0.mzXML	0	0	0	0.0471662	0.0861762	0	0	2.90927	0.289996	0	0	26.3279	7.78535	0.469602	0	4.26852	0.221551	67.5774	60.811	0.0431608	11.3757	36.8041	0.663856	0.0795535	2.1797	30.6018	34.8436	0.0387885	15.3708	1.31779	0.00835234	29.9664	0.0407987	0	0.0123305	0.137814	1.47345	6.23039	6.85554	0.012419	0	0.0129021	13.7407	3.99844	1.51683
F1A	Hea	LN6M2	Whole	045_PlateB-P4_F1A_LN6M2_Hea_0.mzXML	0	0	0.236642	0.0903184	0	0	0	0.23631	0.511761	0	0	30.2552	2.56665	0	0	0	0	85.1681	25.7503	0	2.53581	0	0.0972854	0	0	16.7308	12.731	0	5.04427	0	0.298066	0	0.279524	0	0	0	0	5.06705	9.29908	0	0	0.231408	20.6113	3.28737	0.205452
F1A	Hea	LN6M3	Whole	267_PlateB-P4_F1A_LN6M3_Hea_0.mzXML	0	0	0	0	0.0409478	0.0354205	0.0117129	0.201683	0	0	0.0130924	9.21696	1.8712	0.0682527	0.00773033	0.0582267	0.0218744	31.6417	16.1497	0.0742493	2.63755	0.0633853	0.0350391	0	0.0121825	11.5301	12.7839	0.445399	11.0686	0.265682	0.0225261	0	0.085982	0	0	0.0417588	0.208834	16.2648	17.0344	0.0423823	0.0143658	0	34.6259	9.15394	3.10157
F1A	Hea	LN7F1	Whole	281_PlateB-P4_F1A_LN7F1_Hea_0.mzXML	0	0	0	0.112636	0.0463094	0	0	2.05132	0.0520192	0	0	20.9213	4.44262	0.133397	0	0.270209	0	73.6535	35.9299	0.0825051	4.921	0.362363	0.242166	0	0	41.1602	23.38	0.225949	8.66704	0.315591	0.00685619	0	0.0226422	0.0102521	0	0.202855	0.942473	12.8291	11.9684	0	0	0	25.4891	6.70429	2.12929
F1A	Hea	LN7F2	Whole	081_PlateB-P4_F1A_LN7F2_Hea_0.mzXML	0.00683678	0	0.01498	0.187798	0.0898461	0	0	1.80305	0.0203237	0	0	18.8785	3.37465	0.0539277	0	0.283638	0.0103194	54.6608	21.7289	0.0536233	2.69475	0.133956	0.0603182	0	0	21.182	10.6574	0.254167	6.89203	0.19704	0.0243246	0	0.0108633	0.004266	0	0.0137554	0.157595	15.9616	13.6655	0.0855288	0	0	30.9427	6.46213	2.43758
F1A	Hea	LN7M1	Whole	141_PlateB-P4_F1A_LN7M1_Hea_0.mzXML	0	0	0	0.271443	0.555057	0.164127	0.00950821	5.40674	1.02988	0.00529476	0.0123024	47.8578	14.9253	1.00362	0.00936375	1.23073	0.792585	93.7431	98.1238	0.0812269	20.8622	0.926914	1.12268	0.397641	0.0106833	47.9266	53.7219	0.112267	19.2628	1.7861	0.00540353	0.0512975	0.321508	0	0.128142	0.406389	1.85472	6.40059	6.12262	0.134546	0.00369156	0.0344258	11.8492	3.56422	1.24736
F1A	Hea	LN7M2	Whole	237_PlateB-P4_F1A_LN7M2_Hea_0.mzXML	0	0.00827445	0.00807612	0.241787	0.219724	0.164384	0	3.04329	0.472075	0	0.00663715	32.6578	8.16123	0.587455	0	0.728232	0.235927	88.3927	65.094	0.16352	11.1735	0.607323	0.764299	0.0283184	0	39.7139	35.4807	0.091728	14.3123	1.40857	0.0212685	0.00926325	0.0266439	0	0.0119031	0.230202	1.26957	9.71287	10.0926	0.0479945	0	0	20.7319	5.3203	1.95917
F1A	Hea	NL1M1	Whole	177_PlateB-P4_F1A_NL1M1_Hea_0.mzXML	0	0.00605142	0	0.0447371	0	0.0195961	0	0.0776876	0.00982657	0	0.0090816	8.33505	1.47948	0.0114288	0	0.0481772	0.0290667	30.2351	14.1505	0.0114465	1.86352	0.0289082	0.0577958	0	0.0181846	11.5666	13.8516	0.435338	15.0173	0.486778	0	0.0277014	0.0174112	0	0.0157882	0.0491395	0.434927	18.6505	19.2821	0.221662	0	0.0124354	39.9163	11.1042	3.89396
F1A	Hea	NL1M2	Whole	269_PlateB-P4_F1A_NL1M2_Hea_0.mzXML	0	0	0	0.195547	0.241429	0.145434	0.0073743	4.4347	0.463441	0	0.0181652	35.2524	8.84778	0.499218	0	0.820275	0.214279	65.5462	49.0592	0.0435927	8.72049	0.311983	0.439762	0	0.0242204	23.3842	20.9581	0.120468	10.9584	0.779496	0.0065518	0.00710331	0.0161532	0	0	0.107518	0.805081	11.0768	10.6223	0.0464936	0	0	21.6507	5.8215	2.16754
F1A	Hea	NL2F1	Whole	227_PlateB-P4_F1A_NL2F1_Hea_0.mzXML	0	0	0	0.224298	0.130202	0.0389527	0	2.49455	0.057164	0	0.00802624	22.4372	5.56681	0.30849	0	0.487566	0.0376064	70.8236	43.9908	0.0378002	7.0347	0.388956	0.5237	0.0719303	0	38.0337	27.334	0.17433	10.517	0.639827	0.00679941	0.0203759	0.0511725	0.0103927	0	0.0545122	0.893412	10.6289	11.051	0.0320233	0	0	22.9058	6.68542	1.96213
F1A	Hea	NL2F2	Whole	333_PlateB-P4_F1A_NL2F2_Hea_0.mzXML	0	0	0	0	0	0	0	0.553324	0	0	0.0261276	14.8243	2.70043	0	0	0.150977	0	45.8425	17.2763	0	2.27058	0	0.021774	0	0	14.0426	13.9005	0.148888	8.10336	0	0.0272388	0	0	0	0	0	0.0148114	14.63	14.3097	0	0.0459623	0.0290848	29.7162	9.5183	2.08868
F1A	Hea	NL2F3	Whole	277_PlateB-P4_00QC3_2_0.mzXML	0	0	0	0.466975	0.566274	0.154518	0	4.19286	0.601763	0	0.00220869	41.7662	9.5817	0.622037	0	0.805957	0.250896	120.377	79.845	0.0436325	11.8128	0.86564	0.930524	0.165752	0	78.9996	44.2605	0.0550499	9.5857	0.907292	0	0.0135415	0.151052	0	0.0486318	0.293621	1.43922	5.2128	4.79683	0.0672714	0	0	10.2799	2.91373	0.997761
F1A	Hea	NL3F1	Whole	323_PlateB-P4_F1A_NL3F1_Hea_0.mzXML	0	0	0	0.0876158	0.0173463	0	0	0.217977	0	0	0	11.2082	1.53425	0.0462263	0	0.0591929	0.016471	41.2318	14.136	0.0922812	1.66244	0.100996	0	0.0173805	0.0162603	16.4959	12.6278	0.261808	8.71461	0.0200542	0.0496891	0	0	0.0140042	0.0396596	0.0473026	0.164437	16.8994	16.6842	0.0416672	0	0	36.1187	8.84938	2.83343
F1A	Hea	NL3M1	Whole	189_PlateB-P4_F1A_NL3M1_Hea_0.mzXML	0	0	0	0.0164624	0	0.0576079	0	1.36136	0.0340137	0	0.0177778	19.1418	5.93887	0.39515	0	0.969038	0.60075	56.8714	59.6151	0.0148485	16.4306	0.312674	0.750696	0.178695	0.130756	29.0604	48.4604	0.0528925	26.7786	2.7918	0.0171435	0	0.0309923	0	0	0.0842371	0.549171	11.8184	11.0721	0.0523644	0	0	21.3056	6.47664	2.03377
F1A	Hea	NL3M2	Whole	029_PlateB-P4_F1A_NL3M2_Hea_0.mzXML	0	0.0100571	0	0.139793	0.175336	0.805224	0	2.4699	0.435152	0	0.114953	21.5117	7.34423	0.967739	0	0.695359	0.313669	56.4322	53.4469	0.039509	9.54201	0.506922	0.603394	0.0972715	0.0115133	29.2817	28.0852	0.249285	12.6719	1.17113	0	0.00790731	0.0297976	0	0.0193042	0.172973	1.21621	10.3567	10.1417	0.0614683	0	0.0151621	21.9642	5.84707	1.8938
F1A	Hea	NL4F2	Whole	185_PlateB-P4_F1A_NL4F2_Hea_0.mzXML	0	0	0	0.131681	0	0.0152083	0	1.10699	0	0	0	14.7957	2.76019	0.0471629	0	0.120113	0.0172202	49.9273	19.4408	0.0993629	2.91065	0.0524007	0.0187895	0	0	17.787	13.1013	0.416874	7.75734	0.0612493	0	0	0.102441	0	0	0.027104	0.16562	17.8251	16.5957	0.0719038	0	0	35.1159	9.67979	3.00742
F1A	Hea	NL4F3	Whole	123_PlateB-P4_F1A_NL4F3_Hea_0.mzXML	0	0	0	0.346065	0.541972	0.12498	0	3.57441	0.389016	0	0.00343966	35.1354	6.90972	0.36843	0	0.610724	0.112222	113.402	57.9389	0.0822904	7.06473	0.630359	0.647915	0.0392707	0.00537006	75.6494	31.142	0.255353	7.0991	0.476115	0.00460136	0.0055024	0.0762436	0.00612009	0.0158734	0.347043	1.30307	7.88424	7.83415	0.0884706	0	0.0101019	17.2993	4.42808	1.39626
F1A	Hea	NL4M1	Whole	367_PlateB-P4_F1A_NL4M1_Hea_0.mzXML	0	0	0	0.0329209	0.0106917	0	0	0.257015	0	0	0	9.30963	1.53163	0.0369047	0	0.0771109	0	29.7786	14.1213	0.0641692	2.22463	0	0.0214488	0	0.00381941	10.3059	11.7137	0.140322	9.63721	0.223173	0.0165603	0	0	0	0	0.0357517	0.108198	12.2736	14.8426	0.0451645	0.0127602	0	29.535	8.17947	2.87212
F1A	Hea	NL4M2	Whole	075_PlateB-P4_F1A_NL4M2_Hea_0.mzXML	0	0	0	0.0992284	0.0457363	0.0270697	0	1.81017	0.157505	0.0152752	0.00316239	20.209	4.70091	0.153657	0.00644719	0.513548	0.149529	66.9552	42.9909	0.116915	6.41563	0.354868	0.367698	0	0.032583	31.103	27.5079	0.24094	12.4887	1.20107	0.00695053	0.0118386	0	0	0	0.608743	2.08651	10.0781	12.2213	0.15454	0	0.0252806	23.0999	5.74301	2.22676
F1A	Hea	NL5F1	Whole	087_PlateB-P4_F1A_NL5F1_Hea_0.mzXML	0	0	0	0.0883222	0.0482918	0.0167896	0.00483282	1.88602	0.00971379	0	0	25.7089	4.55162	0.0352334	0	0.103365	0.0131934	77.6298	31.4894	0.027069	4.63345	0.124574	0.132772	0.0305575	0	31.5874	17.23	0.112949	8.64393	0.36204	0	0.00411084	0.0149126	0	0	0.0621374	0.329921	15.3803	14.5459	0.106104	0	0	32.6583	8.61523	2.72477
F1A	Hea	NL5F3	Whole	381_PlateB-P4_F1A_NL5F3_Hea_0.mzXML	0	0	0	0.282929	0.017349	0.0200008	0	2.05309	0.0133989	0	0.0354449	21.3375	4.14408	0.11897	0	0.725412	0.0540932	60.3374	24.2827	0.129385	3.96881	0.123217	0.0791354	0	0.018629	19.0173	14.2919	0.303378	8.8924	0.0983995	0.0225937	0	0.0181539	0.0156501	0	0.057426	0.126715	16.3717	15.2163	0.079853	0.0166607	0	34.0065	9.02609	2.51938
F1A	Hea	NL5M1	Whole	191_PlateB-P4_F1A_NL5M1_Hea_0.mzXML	0	0	0	0	0.0199273	0	0	0.759518	0.00321688	0	0.00900413	10.0402	2.23604	0.0208016	0.00670937	0.155166	0.00963424	33.8033	19.7254	0.104024	2.9554	0.0851018	0.0857703	0	0.0698836	13.5819	16.1225	0.27489	12.652	0.780254	0.0492857	0	0.0118905	0.0327166	0.0107383	0.032051	0.556414	15.5386	14.5843	0.118029	0.00885002	0.0113147	31.0516	9.14157	2.75715
F1A	Hea	NL6M1	Whole	129_PlateB-P4_F1A_NL6M1_Hea_0.mzXML	0	0	0	0.0363169	0	0	0	0.127857	0	0	0.00698068	7.82907	1.24568	0.0211507	0	0	0	28.1681	12.6439	0.0599232	1.60644	0.013131	0.042342	0	0.0124925	10.7815	10.6925	0.395067	12.7196	0.457696	0.0426313	0	0.0303638	0	0	0.0329946	0.269282	16.8149	17.7762	0.21344	0	0	36.0896	10.4839	3.60383
F1A	Hea	NL6M2	Whole	171_PlateB-P4_F1A_NL6M2_Hea_0.mzXML	0	0	0	0.090079	0.0213122	0	0	0.397335	0	0	0	11.6998	2.03895	0.0843662	0	0.0147618	0	38.1709	13.7807	0.0210944	2.17692	0.0439086	0.0159963	0	0.110324	12.4492	10.47	0.343701	10.7194	0.156787	0	0	0	0.0505526	0	0.04327	1.27732	19.604	18.7657	0.0540405	0	0.014563	41.6665	10.7502	3.38694
F1A	Hea	NL7F2	Whole	325_PlateB-P4_F1A_NL7F2_Hea_0.mzXML	0	0	0	0.299246	0.179639	0.0441987	0	2.96913	0.211502	0	0	27.1436	5.42931	0.139709	0	0.547713	0.0867633	77.323	38.4247	0.0275306	5.46847	0.464679	0.33847	0	0.019911	36.5359	18.4095	0.132777	6.82701	0.272576	0.0232965	0	0.00787067	0	0	0.0526288	0.522018	10.0195	8.7022	0.0552949	0	0.00773597	19.2206	4.14199	1.51959
F1A	Hea	NL7M2	Whole	371_PlateB-P4_F1A_NL7M2_Hea_0.mzXML	0.0115941	0	0	0.297449	0	0	0	0.403923	0	0	0	9.45692	1.49783	0.0232108	0	0.18812	0.025329	32.3315	14.5491	0.0729789	2.19052	0.0696969	0.0462466	0	0.0274476	10.9758	13.5619	0.291274	10.8303	0.318459	0.0137952	0	0	0	0	0.066516	0.177095	14.9348	14.9067	0.0321889	0	0	30.7217	8.07708	2.74559
F1A	Hea	NN1F1	Whole	315_PlateB-P4_F1A_NN1F1_Hea_0.mzXML	0	0	0	0.111629	0.0157815	0.034795	0	0.888285	0	0	0	13.4198	2.188	0.0929889	0	0.177191	0.0136965	47.2515	19.0034	0.0773061	2.48266	0.106054	0.0685491	0	0	19.0225	20.2614	0.283283	11.912	0.115119	0.012482	0	0	0.0116318	0	0.040556	0.0695992	14.8616	13.7308	0	0	0	30.8561	9.17994	2.94348
F1A	Hea	NN1F2	Whole	135_PlateB-P4_F1A_NN1F2_Hea_0.mzXML	0	0	0	0.0806122	0.0218696	0.0514925	0	1.5188	0.0527891	0	0	20.7637	4.40317	0.112299	0	0.296389	0.0389263	66.6484	33.9721	0.098178	5.72891	0.15912	0.18786	0.0494686	0.0398205	27.1926	28.4563	0.197864	14.3984	0.606411	0	0	0.0441343	0.0132909	0	0.0844993	0.291434	15.6396	14.7189	0.0208991	0	0	32.6722	9.14435	3.25651
F1A	Hea	NN1M1	Whole	183_PlateB-P4_F1A_NN1M1_Hea_0.mzXML	0	0.00291996	0	0.517935	0.803887	0.231533	0	7.11704	0.968474	0	0.0149278	59.5831	15.1489	0.811764	0	1.38435	0.613441	106.002	88.2249	0.0448195	16.6329	0.890137	0.930749	0.24597	0.0186283	48.3199	36.2323	0.115869	10.0815	0.999284	0.00290161	0.043932	0.225618	0	0.0609879	0.254963	1.2399	5.42097	5.42796	0.120948	0	0.010004	10.8251	2.73638	1.08472
F1A	Hea	NN2F1	Whole	095_PlateB-P4_F1A_NN2F1_Hea_0.mzXML	0	0.00330012	0.00173971	0.344401	0.550432	0.0880238	0	3.70754	0.50932	0	0	35.2362	7.57123	0.433744	0	0.809238	0.253012	112.922	64.3419	0.0156478	8.39884	0.792864	0.699322	0.0705676	0.0205887	68.4828	35.4153	0.192525	8.79272	0.690212	0	0.0195019	0.165629	0	0.0188653	0.412188	1.323	6.74064	6.84717	0.0349461	0	0.00967735	14.3449	3.36841	1.36412
F1A	Hea	NN2F2	Whole	047_PlateB-P4_F1A_NN2F2_Hea_0.mzXML	0	0	0	0.0266773	0	0.0358063	0	0.777688	0	0	0	10.5147	2.53808	0.0254679	0	0.0947787	0	38.897	19.92	0.0263724	2.86625	0.0516684	0.0620778	0.0167164	0	15.6815	15.3972	0.371137	9.0763	0.479762	0	0	0	0	0	0.0172021	0.417659	13.6987	13.9005	0.0198155	0	0	29.0105	7.00306	2.68146
F1A	Hea	NN2M1	Whole	331_PlateB-P4_F1A_NN2M1_Hea_0.mzXML	0	0	0	0.0398371	0	0.0425567	0	0.282787	0	0	0	12.7063	2.09977	0.0306966	0	0	0	41.1845	16.6291	0.0386329	2.94396	0	0.0221138	0	0	11.5429	13.3232	0.150962	10.028	0.0932373	0.0175154	0	0.0346763	0.020672	0	0.0353293	0.483737	15.3172	14.7526	0.0161881	0	0	30.2858	9.36219	2.62919
F1A	Hea	NN3F2	Whole	369_PlateB-P4_F1A_NN3F2_Hea_0.mzXML	0	0	0	0.355114	0.0124202	0.014249	0	1.48033	0.0237413	0.0137574	0	16.9667	2.98639	0.120459	0	0.142236	0.0133057	57.4506	24.0996	0.189151	3.5995	0.164025	0.0552272	0	0	26.4113	18.8304	0.343061	9.31343	0.122835	0.00942105	0	0	0.0117128	0	0.0524847	0.310049	14.2579	14.4369	0.0320203	0	0	28.7452	7.59421	2.41792
F1A	Hea	NN3M2	Whole	335_PlateB-P4_F1A_NN3M2_Hea_0.mzXML	0	0	0	0.124121	0	0.0795792	0.0978437	1.55331	0.0412869	0.0135293	0.0195799	19.7501	5.64843	0.329848	0	0.676924	0.172716	60.2961	46.293	0.0512735	9.48677	0.535251	0.55857	0.143646	0.0365116	27.8402	33.0687	0.124894	15.3886	1.21749	0.0379468	0	0.0136273	0	0.0392438	0.0541208	0.757162	11.4713	10.5343	0	0	0	21.4635	6.39016	2.34323
F1A	Hea	NN4F2	Whole	313_PlateB-P4_F1A_NN4F2_Hea_0.mzXML	0	0	0	0.0804404	0	0.0426028	0	0.190336	0	0	0	11.5081	1.42379	0	0	0.0565067	0	36.319	9.99805	0.0902275	1.15634	0.05774	0	0	0.0187426	10.101	8.36984	0.380705	7.50227	0.0465875	0	0	0.0194901	0.0863977	0	0	0.0193763	16.3817	15.48	0.017367	0	0	35.4278	9.55402	3.25991
F1A	Hea	NN4M1	Whole	085_PlateB-P4_F1A_NN4M1_Hea_0.mzXML	0.00508615	0.00359721	0	0.33362	0.631086	0.241899	0	5.70413	0.950205	0.0128845	0.020652	51.1182	15.561	0.934016	0.101749	1.25964	0.721755	102.026	101.929	0.00891022	22.7942	0.755312	1.07915	0.436649	0.0403011	56.9906	55.5795	0.0394402	17.3509	1.67192	0	0.0815241	0.347123	0.235393	0.1658	0.364359	1.57043	3.41032	3.37876	0.0822655	0.00918463	0.0610303	5.94381	1.77083	0.646765
F1A	Hea	NN5F3	Whole	091_PlateB-P4_F1A_NN5F3_Hea_0.mzXML	0	0	0	0.0776156	0	0	0	0.121679	0	0	0	10.06	1.62672	0.0143267	0	0.0682457	0	44.5557	26.6483	0.140724	2.81144	0.0339374	0.0542803	0	0	15.0013	25.3557	0.310042	21.5922	1.80862	0.0191945	0	0.0377056	0	0	0	0.0667134	15.4869	15.2689	0.0339997	0	0	37.0818	8.27281	3.12033
F1A	Hea	NN5M1	Whole	283_PlateB-P4_F1A_NN5M1_Hea_0.mzXML	0	0	0	0.0930088	0.145259	0.115483	0	3.19511	0.265108	0	0.0228209	32.7947	8.2298	0.567321	0	0.709013	0.135052	76.9719	56.951	0.0195092	9.62522	0.551801	0.59712	0.0648525	0.0214478	29.8835	27.9325	0.162607	13.9041	1.20944	0	0	0.0137487	0.00977145	0.0197819	0.239205	1.09014	11.1878	9.96193	0.022408	0	0.020251	22.7594	6.30365	1.92325
F1A	Hea	NN6F2	Whole	137_PlateB-P4_F1A_NN6F2_Hea_0.mzXML	0	0	0	0.0805691	0.00921364	0.0581138	0	0.723682	0.015079	0	0	10.4444	2.29905	0.112693	0	0.0232965	0	35.887	16.7424	0.035248	2.7016	0.0423438	0.0496752	0	0	14.6147	14.3791	0.623021	9.41563	0.456117	0	0	0	0	0	0.0333213	0.418302	15.8536	17.6773	0.0776462	0	0.0147113	38.8181	9.3027	3.39858
F1A	Hea	NN6M1	Whole	379_PlateB-P4_F1A_NN6M1_Hea_0.mzXML	0	0	0	0.348105	0.360052	0.0903665	0	3.80563	0.732851	0	0.0442894	33.9155	9.97154	0.741052	0.00464686	1.50508	0.807605	84.369	78.449	0.0476913	16.0874	0.944298	1.15562	0.406776	0.00783112	43.2902	49.4689	0.228235	21.0381	2.02064	0	0	0.0903075	0	0.0211024	0.270778	1.50436	8.91802	9.38747	0.093428	0.00630082	0.0146273	18.1049	5.2526	1.87522
F1A	Hea	NN6M2	Whole	225_PlateB-P4_F1A_NN6M2_Hea_0.mzXML	0	0	0	0.0271793	0.0116912	0	0	1.12832	0.0605875	0	0	12.2293	3.1521	0.0648129	0	0.191357	0.0116124	38.4758	26.4083	0.0264759	4.9246	0.165947	0.232605	0.0234349	0.0103209	16.9541	20.8666	0.358565	13.1831	0.753552	0.0209437	0	0.0482711	0	0.0247101	0.0561255	0.632755	15.4316	14.7499	0.0862024	0	0	30.474	8.69988	3.23002
F1A	Hea	NN7F1	Whole	235_PlateB-P4_F1A_NN7F1_Hea_0.mzXML	0	0	0	0.19728	0.103059	0.0492188	0	2.24077	0.0467992	0	0	24.3869	5.23822	0.25992	0	0.478127	0.0706543	85.5298	48.3286	0.0879193	6.32224	0.628753	0.594257	0.0205586	0	44.997	32.4638	0.183767	13.314	1.0572	0	0	0.0286304	0	0.034931	0.277914	1.1424	10.5806	10.8383	0.051438	0	0.00797486	24.1278	5.98833	2.05427
F1A	Hea	NN7F2	Whole	039_PlateB-P4_F1A_NN7F2_Hea_0.mzXML	0	0	0	0.046941	0.0204653	0.0121576	0	1.09714	0.0314983	0	0	12.8576	2.66959	0.12676	0	0.186877	0.0426347	46.5825	22.9713	0.0620669	3.05747	0.314063	0.261793	0.0149618	0.0162673	23.7889	19.826	0.3971	11.1186	0.581131	0.0332098	0	0.0262144	0	0	0.115533	0.86552	13.4457	13.8757	0.0489273	0	0	30.6743	7.65452	2.75388
F1A	Hea	NN7M1	Whole	363_PlateB-P4_F1A_NN7M1_Hea_0.mzXML	0	0	0	0.4288	0.636829	0.122632	0	4.78254	0.88215	0	0	45.7889	11.6698	0.803487	0	1.0421	0.534131	107.14	85.9985	0.17824	15.3204	0.767055	0.876496	0.138724	0.00779061	52.1918	41.6369	0.0117686	13.5605	1.37682	0.00539733	0.0122842	0.0768775	0.0114987	0.00634908	0.313196	1.28798	5.82507	5.59416	0.0229817	0	0.0103016	10.7472	3.10456	1.00061
F1A	Hea	NN7M2	Whole	143_PlateB-P4_F1A_NN7M2_Hea_0.mzXML	0	0	0.0131805	0.122527	0.0995233	0.00706571	0.00588031	2.10728	0.216374	0	0	18.6885	4.97794	0.248932	0	0.686189	0.221956	49.4029	36.474	0.023644	6.15262	0.425361	0.553938	0.0178078	0	21.9677	22.2216	0.282764	10.9306	0.815245	0.0105586	0.00786521	0.0125391	0	0.00815375	0.153393	0.969071	11.3761	13.0087	0.19098	0	0.00742826	26.7866	6.95415	2.70571
F1A	Hea	NN7M3	Whole	031_PlateB-P4_F1A_NN7M3_Hea_0.mzXML	0.0053555	0	0	0.212373	0.409695	0.14736	0.000274569	4.09942	0.646152	0	0.0274792	36.7393	10.3045	0.687452	0	0.797871	0.510756	80.5148	71.1958	0.0550485	13.6423	0.622845	0.767534	0.214629	0.0185943	41.9917	38.9844	0.232299	14.0158	1.35807	0	0.0215014	0.144738	0	0.0273285	0.356209	1.42144	7.15513	7.34039	0.145885	0	0.0263095	14.8995	3.70376	1.32995
[truncated: 304 more columns]

## Sheet: F1Adult, Heart, -ve
				Variable name	Cer_34:1_[M-H]1-	CL(70:03)_[M]2-	CL(70:05)_[M]2-	CL(72:03)_[M]2-	LPE_20:1_[M-H]1-	LPE_20:2_[M-H]1-	LPE-P_16:0_[M-H]1-	PC_24:0_[M+OAC]1-	PC_26:0_[M+OAC]1-	PC_32:1_[M-H]1-	PC_32:2_[M-H]1-	PC_34:1_[M+Cl]1-	PC_34:1_[M+OAC]1-	PC_34:2_[M+Cl]1-	PC_34:2_[M+OAC]1-	PC_34:2_[M-H]1-	PC_34:4_[M+OAC]1-	PC_34:4_[M-H]1-	PC_34:5_[M+OAC]1-	PC_34:6_[M+OAC]1-	PC_36:1_[M+OAC]1-	PC_36:2_[M+Cl]1-	PC_36:2_[M+OAC]1-	PC_36:3_[M+OAC]1-	PC_36:4_[M+Cl]1-	PC_36:4_[M+OAC]1-	PC_36:5_[M+OAC]1-	PC_36:7_[M+OAC]1-	PC_36:8_[M+OAC]1-	PC_38:1_[M+OAC]1-	PC_38:2_[M+Cl]1-	PC_38:2_[M+OAC]1-	PC_38:3_[M+OAC]1-	PC_38:4_[M+Cl]1-	PC_38:4_[M+OAC]1-	PC_38:4_[M-H]1-	PC_38:5_[M+OAC]1-	PC_38:6_[M+Cl]1-	PC_38:6_[M+OAC]1-	PC_38:9_[M+OAC]1-	PC_40:0_[M-H]1-	PC_40:1_[M+Cl]1-	PC_40:1_[M+OAC]1-	PC_40:2_[M+Cl]1-	PC_40:2_[M+OAC]1-
				Variable target m/z	536.505	715.51	713.494	729.525	506.325	504.31	436.283	680.451	708.482	730.539	728.524	794.547	818.592	792.532	816.576	756.555	812.545	752.524	810.529	808.513	846.623	820.563	844.607	842.592	816.532	840.576	838.56	834.529	832.513	874.654	848.594	872.639	870.623	844.563	868.607	808.586	866.592	840.532	864.576	858.529	844.68	878.641	902.686	876.625	900.67
F1A	Hea	LL3M1	Whole	219_PlateB-P4_00Blank05_0.mzXML	0.0304375	1.43591	0.217569	0.013576	0.362577	0.901167	0.801389	0	0	0.0287668	0.101862	1.08517	8.57585	18.0514	2.07016	0.128697	0.854169	0.344482	2.78282	0.12565	0.423479	0.936953	1.25211	0.630802	1.05677	1.73734	0.622455	20.7365	0.52876	0.0232099	1.16372	0.11852	0.0248696	0.907739	1.65368	0.0132868	0.403411	3.62525	5.64021	0.989009	0.00368828	0.00539438	0.0326671	0.248865	0.118689
F1A	Hea	LL4M1	Whole	077_PlateB-P4_00Blank02_0.mzXML	0.00561438	1.47354	0.141246	0.00820364	0.657215	1.69708	0.813776	0.004545	0.00532166	0.0280442	0.0883479	1.51801	2.39499	18.4405	3.58834	0.0679931	0.824608	0.309758	2.92015	0.250281	0.577427	1.15067	1.77494	0.993835	1.44892	2.59611	0.667255	20.7813	0.593953	0.0208113	0.884172	0.231746	0.078996	1.22187	2.35256	0.00682709	0.8106	5.21196	8.88682	1.43146	0	0.0142407	0.0891076	0.0777349	0.275734
F1A	Hea	LL8M2	Whole	027_PlateB-P4_F1A_LL8M2_Hea_0.mzXML	0.0114214	1.47552	0.200582	0.00822113	0.576366	1.04869	0.841721	0.00313917	0.00457116	0.0254085	0.15418	1.43842	9.49805	20.2935	2.71078	0.107624	0.807506	0.314806	2.47939	0.118081	0.493311	1.16547	1.45582	0.829596	1.25976	1.99441	0.578706	22.5562	0.543727	0.0455024	1.19346	0.204863	0.555275	1.09876	1.83591	0.0105369	0.43024	4.74478	7.25091	1.27488	0.0033341	0	0.067529	0.251374	0.199104
F1A	Hea	NL6M1	Whole	129_PlateB-P4_F1A_NL6M1_Hea_0.mzXML	0.0175108	2.01596	0.0874137	0.0128619	1.05654	2.53598	0.886121	0.00927246	0.00350625	0	0.174325	1.52656	3.19644	18.4724	5.56003	0.0535684	0.647009	0.285727	2.95691	0.63217	0.677453	1.46311	2.87916	1.3036	1.40102	3.00065	0.64484	18.9354	0.955571	0.0208421	0.729812	0.230699	0.106201	0.973493	2.43644	0.0115176	0.618755	4.69407	9.84667	1.30173	0	0.00578988	0.0477855	0.0287188	0.206019
F1A	Hea	NN4M1	Whole	085_PlateB-P4_F1A_NN4M1_Hea_0.mzXML	0.0240054	1.30836	0.235038	0.0129344	0.398535	0.864227	0.867731	0	0	2.98297e-05	0.0791489	0.869232	2.22229	18.5104	2.63892	0.075413	0.8455	0.266564	2.74502	0.0297977	0.561041	1.09625	1.48659	0.763694	0.912043	2.51745	0.69417	22.6492	0.43821	0.0319035	1.03099	0.311849	0.500462	0.793812	2.35742	0	0.597029	3.3612	9.17398	1.11083	0.0035719	0	0.0620415	0.205956	0.113886
F1A	Hea	LL6F1	Whole	121_PlateB-P4_F1A_LL6F1_Hea_0.mzXML	0.0323792	1.11505	0.168383	0	0.551776	1.05095	0.870204	0.00779043	0	0.00621792	0.0385006	2.26959	9.81254	21.036	1.72857	0.0152137	0.763655	0.211267	3.18802	0.103009	0.305895	1.48357	0.98813	0.4702	2.13119	1.53508	0.704516	23.2984	0.443192	0.0075416	1.08392	0.12259	0.0262714	2.03189	1.60882	0	0.51245	9.07144	6.63494	1.19377	0.0156584	0	0.0309526	0.158364	0.02785
F1A	Hea	NL5M1	Whole	191_PlateB-P4_F1A_NL5M1_Hea_0.mzXML	0.027112	1.23503	0.164052	0.0171904	0.531627	1.08232	0.799738	0	0.00426205	0.0525078	0.0880728	1.62169	2.88904	18.8561	3.76852	0.0716756	0.774672	0.31087	2.31772	0.0693974	0.788463	1.18608	1.93414	1.06503	1.67674	3.22738	0.598001	20.0354	0.403191	0.0278327	0.976039	0.121645	0.130503	1.53493	3.22332	0.00920639	0.98301	6.11878	11.7136	1.64981	0.00323995	0.0045819	0.0319282	0.108742	0.103691
F1A	Hea	NN3F2	Whole	369_PlateB-P4_F1A_NN3F2_Hea_0.mzXML	0.0409757	0.976507	0.153874	0.0182186	0.268431	0.852179	0.877697	0.00700438	0.00817415	0.00813885	0.0293712	1.39487	7.30066	20.4358	0.752568	0.00976895	0.605809	0.191371	3.30492	0.125422	0.158871	0.935958	0.50578	0.264887	1.56509	1.08615	0.654053	22.2538	0.458772	0	1.25078	0.0251352	0.0153354	1.5387	1.13436	0	0.263469	6.87472	4.52751	1.08047	0	0.00634223	0.00697797	0.249339	0.00664581
F1A	Hea	LL6M1	Whole	073_PlateB-P4_F1A_LL6M1_Hea_0.mzXML	0	1.48348	0.144487	0.00227365	0.401177	0.966765	0.840311	0	0	0.0195753	0.101131	1.56813	2.62746	18.7566	3.47095	0.0875962	0.849174	0.260362	2.62152	0.0712919	0.624638	1.18069	1.83826	0.997953	1.56682	2.577	0.586404	22.3126	0.508413	0.0182056	0.94808	0.183644	0.4765	1.41352	2.3062	0.0137124	0.551745	5.62552	8.92957	1.10814	0	0.00438974	0.0369935	0.0918843	0.122961
F1A	Hea	NN7M2	Whole	143_PlateB-P4_F1A_NN7M2_Hea_0.mzXML	0.0281804	0.92855	0.22472	0.00647771	0.468733	1.06595	0.772032	0	0	0.0102272	0.040181	1.00762	2.69459	19.9885	2.73382	0.0308388	0.607243	0.29526	2.59177	0.0533377	0.749547	1.07398	1.60173	0.806268	0.99703	3.37581	0.741099	20.6077	0.397721	0.0369316	1.03814	0.121004	0.209896	0.967313	3.56514	0	1.31521	3.84458	13.7323	1.06033	0	0.000758792	0.0282122	0.109202	0.0218024
F1A	Hea	NN1F2	Whole	135_PlateB-P4_F1A_NN1F2_Hea_0.mzXML	0.0259985	0.774188	0.0777327	0.0154656	0.603816	1.52988	0.81783	0	0.00808872	0.0112966	0.0173196	1.53429	10.3653	19.3402	2.37654	0.0163605	0.50436	0.0602693	3.69096	0.326966	0.715338	1.33737	1.53091	0.638927	1.74521	3.03848	0.614247	18.9153	0.634307	0.00788751	0.948104	0.0652754	0.150186	1.86476	3.38812	0.0176658	0.97563	6.70648	11.2394	1.27912	0.0110992	0	0.01748	0.0956712	0.0151896
F1A	Hea	LL3M2	Whole	181_PlateB-P4_F1A_LL3M2_Hea_0.mzXML	0.0183064	1.00077	0.201388	0.00521089	0.581806	0.972247	0.814664	0.00515141	0	0.00531835	0.038699	1.8089	10.8019	18.1262	2.15982	0.0448885	0.791072	0.233071	2.52233	0.0981406	0.6411	1.38719	1.51292	0.647794	1.89476	2.42512	0.531617	20.5785	0.438984	0.0350557	0.791944	0.0575198	0.0699654	2.11231	2.55723	0.0164084	0.739289	7.8875	9.34425	2.18012	0.0188534	0	0.0461804	0.141696	0.058094
F1A	Hea	LN7M1	Whole	141_PlateB-P4_F1A_LN7M1_Hea_0.mzXML	0.044834	1.45622	0.192294	0.0180669	0.406937	1.06077	0.893621	0.00882215	0	0.00787522	0.0816624	1.26972	9.03783	18.1626	3.24008	0.0547373	0.75276	0.277672	2.58313	0.0648486	0.683536	1.03978	1.87147	0.972588	1.18791	2.68759	0.608568	19.7347	0.562251	0.0200944	1.01476	0.246613	0.074133	0.982283	2.53532	0.0223536	0.638146	4.36322	9.74837	1.20443	0.00389635	0	0.0388178	0.108735	0.126412
F1A	Hea	NN7F2	Whole	039_PlateB-P4_F1A_NN7F2_Hea_0.mzXML	0.0189772	0.805461	0.249587	0.0056717	0.41922	0.879903	0.826071	0	0.00467575	0.00591995	0.0379812	1.04276	9.87889	20.43	1.3239	0.0226585	0.718826	0.201456	2.97554	0.0899614	0.311215	1.1433	0.76448	0.384868	1.09242	1.4706	0.69001	23.7104	0.412193	0.00973121	1.2243	0.0534793	0.0250598	1.03276	1.45592	0.00687433	0.600138	4.96168	6.6108	1.17679	0.00929915	0	0.0526298	0.249929	0.0506811
F1A	Hea	LL3F1	Whole	365_PlateB-P4_F1A_LL3F1_Hea_0.mzXML	0.05679	1.34904	0.215071	0	0.228967	0.670225	1.10597	0.00631803	0	0.00689273	0.0339413	1.03434	7.08432	20.3609	1.10191	0.0022894	0.733171	0.0699442	4.0064	0.103476	0.149708	0.77016	0.825341	0.210048	0.948771	1.22386	0.785588	23.4238	0.370506	0	1.13748	0.0375242	0.027091	0.851075	1.422	0	0.337595	3.95375	5.30309	1.0832	0	0	0	0.111078	0.0143257
F1A	Hea	NL4F3	Whole	123_PlateB-P4_F1A_NL4F3_Hea_0.mzXML	0.0239526	0.803964	0.209014	0.00530788	0.294943	0.541813	0.935509	0	0.00771847	0.0110208	0.0153817	1.21809	9.11426	20.1693	1.3619	0	0.738412	0.211919	3.1292	0.0317883	0.614761	1.05655	1.10664	0.573279	1.19862	2.23614	0.765481	23.5266	0.47778	0.00369081	0.8549	0.104963	0.154728	1.27096	2.43664	0.00452887	0.991719	5.36148	10.145	0.878753	0.00308209	0.0107267	0.0481296	0.19898	0.00383363
F1A	Hea	NN3M2	Whole	335_PlateB-P4_F1A_NN3M2_Hea_0.mzXML	0.0343147	1.06343	0.0808274	0	0.521229	1.10416	0.871308	0	0	0	0.0470869	1.8038	8.58445	18.5923	2.01114	0.0419599	0.679055	0.285964	2.64553	0.0532802	0.467253	1.19246	1.28503	0.67185	2.04441	2.40685	0.53716	19.4111	0.42028	0	1.08366	0.018204	0.0735503	1.91847	2.41336	0.00801788	0.572309	8.21775	9.41695	1.00638	0	0	0.0170889	0.134778	0.0208601
F1A	Hea	NN7M1	Whole	363_PlateB-P4_F1A_NN7M1_Hea_0.mzXML	0.0518904	1.47673	0.207662	0.00664487	0.219331	0.80799	0.920485	0	0.00355811	0	0.0615582	1.16638	7.73844	19.3625	1.70102	0.0187722	0.769923	0.18575	2.39156	0.0597095	0.325693	0.807265	1.00538	0.506221	1.11706	1.48332	0.581044	20.1392	0.326308	0.00726781	1.2448	0.0774351	0.00656442	0.951318	1.56945	0.0310734	0.311479	4.11839	5.71346	0.994266	0	0	0.00873573	0.188878	0.0144622
F1A	Hea	NN7M3	Whole	031_PlateB-P4_F1A_NN7M3_Hea_0.mzXML	0.0160124	1.39001	0.195772	0	0.477387	1.00051	0.846718	0	0	0.01824	0.0529341	1.10561	2.38064	20.1027	2.95166	0.0333795	0.851679	0.245152	2.65885	0.036233	0.614695	1.13574	1.62485	0.825935	1.04945	2.3228	0.668958	22.9242	0.441131	0.0230862	1.11308	0.25178	0.104949	0.859674	2.331	0.006901	0.817373	4.00035	9.45061	1.34958	0.00719057	0.00432746	0.0431734	0.231752	0.13884
F1A	Hea	LL8M1	Whole	273_PlateB-P4_F1A_LL8M1_Hea_0.mzXML	0.0104503	1.42732	0.134766	2.06587e-05	0.288397	0.875436	0.941497	0.00646786	0	0.0150281	0.0802432	1.20453	7.54064	19.5665	2.301	0.0195264	0.727053	0.27293	2.62301	0.0747058	0.338104	0.991629	1.24224	0.590953	1.22331	1.93431	0.501449	20.4744	0.366492	0.00574499	0.807552	0.123395	0.507247	1.00109	1.72852	0.00452985	0.365654	4.42404	7.1135	1.19732	0.000124584	0.00624453	0.0394905	0.0673157	0.0875251
F1A	Hea	NN6M2	Whole	225_PlateB-P4_F1A_NN6M2_Hea_0.mzXML	0.0112842	1.10495	0.149869	0	0.682714	1.43626	1.01094	0	0.00791744	0	0.0450337	1.46956	1.90273	18.5084	2.37776	0.0233048	0.898937	0.350851	2.98793	0.177553	0.546766	1.13708	1.42084	0.719586	1.61155	2.2894	0.627783	21.9131	0.597314	0.0174371	0.738942	0.0906589	0.0585376	1.5537	2.31457	0.00795809	0.55828	6.32349	8.98114	1.21844	0	0.0127096	0.015328	0.13574	0.0449965
F1A	Hea	NL6F1	Whole	327_PlateB-P4_F1A_NL6F1_Hea_0.mzXML	0.0284107	1.76032	0.227197	0.00643653	0.370524	0.649435	0.815214	0.0026482	0.00310061	0.00618427	0.111072	1.10562	1.76339	20.5267	1.84751	0.0351074	0.708862	0.185134	3.04214	0.143504	0.401004	0.853456	1.31772	0.597498	0.925996	1.77151	0.701028	23.0246	0.433159	0.0041692	0.897891	0.17005	0.41607	0.879781	1.66674	0.0119176	0.353019	3.78077	6.64318	1.08975	0	0	0.0428748	0.0949266	0.0816885
F1A	Hea	NN1F1	Whole	315_PlateB-P4_F1A_NN1F1_Hea_0.mzXML	0.0451244	1.02213	0.168017	0.00691437	0.218679	0.579952	0.970363	0	0	0.0214618	0.0198097	0.842603	2.03404	20.0497	2.17869	0.00724904	0.611965	0.151726	2.63362	0.0500538	0.418473	0.810923	1.36295	0.67553	0.870485	2.54868	0.613633	19.0968	0.398338	0.00137592	0.832031	0.0170864	0.0711395	0.790823	2.44055	0.0175163	0.719482	2.95913	8.90423	0.904834	0	0.00755122	0.0185798	0.0670424	0.00599529
F1A	Hea	NL4M2	Whole	075_PlateB-P4_F1A_NL4M2_Hea_0.mzXML	0.016454	1.27344	0.231848	0.00743807	0.410705	1.2117	0.733587	0.00261975	0.00412797	0.0114147	0.0335176	0.936875	10.077	20.8427	2.31014	0.0448173	0.659613	0.229538	2.36435	0.0663022	0.496193	1.16762	1.55071	0.62604	0.959479	2.20379	0.569674	21.5021	0.373355	0	0.697495	0.13715	0.162083	0.983468	2.27902	0.0080584	0.801837	4.03619	9.13901	1.30715	0	0.00480817	0.0326072	0.109413	0.0526967
F1A	Hea	NN5M1	Whole	283_PlateB-P4_F1A_NN5M1_Hea_0.mzXML	0.0603489	2.412	0.181734	0.006742	0.671654	1.23764	0.863761	0	0	0.0185663	0.238103	1.47778	2.68619	20.0142	4.52475	0.143636	0.81729	0.230775	2.48635	0.0896073	0.494355	1.21447	2.28532	1.10982	1.0808	2.13099	0.568589	21.9032	0.495777	0.00792333	0.879076	0.175956	0.0620363	0.764693	1.84116	0	0.519631	3.57823	6.77959	1.32776	0	0.00394105	0.0237922	0.0645623	0.190726
F1A	Hea	NN1M1	Whole	183_PlateB-P4_F1A_NN1M1_Hea_0.mzXML	0.0269715	1.09183	0.254653	0.0108079	0.561284	1.233	1.06182	0.0047727	0	0.0195117	0.0780259	0.864208	10.2983	19.4081	2.18189	0.038827	0.667469	0.294787	2.9042	0.103181	0.792067	1.09591	1.51639	0.750937	1.03398	3.22722	0.738	20.2011	0.472533	0.0303646	0.968025	0.126971	0.25543	1.08744	3.66084	0	1.05023	3.68721	11.8182	1.01874	0	0	0.0334715	0.195423	0.0718198
F1A	Hea	NL3F1	Whole	323_PlateB-P4_F1A_NL3F1_Hea_0.mzXML	0.0390864	0.911755	0.144258	0.00779341	0.319912	0.899491	0.775413	0.00733524	0.00525791	0.0160273	0.0820444	1.0423	8.68591	20.3187	1.99351	0.00151619	0.656359	0.14213	2.74967	0.00955317	0.488645	0.939313	1.16925	0.5514	0.995923	2.33845	0.658071	21.0759	0.262313	0	0.819122	0.0560941	0.553342	0.969683	2.49656	0	1.04516	4.6256	10.4242	1.16183	0	0.00787082	0.0163769	0.140463	0.0131636
F1A	Hea	NL5F3	Whole	381_PlateB-P4_F1A_NL5F3_Hea_0.mzXML	0.0309933	1.63134	0.117628	0	0.510983	0.655337	0.944883	0	0	0.00522015	0.067528	1.29173	7.1046	19.9608	1.62362	0.0107801	0.58242	0.239045	2.46059	0.0322635	0.328478	0.876363	1.18503	0.539841	1.06819	1.37678	0.582561	19.3102	0.246631	0.0103048	3.69901	0.0686213	0.051496	0.783255	1.42122	0.00723837	0.323068	3.85872	4.81946	0.930369	0	0.0463502	0.0520263	0.9254	0.081441
F1A	Hea	LL8F2	Whole	217_PlateB-P4_F1A_LL8F2_Hea_0.mzXML	0.0303181	0.867406	0.120295	0.00502421	0.436512	0.845729	0.869585	0	0	0.00715232	0.0476966	1.73943	9.09816	20.6502	1.1211	0.0147627	0.723146	0.136159	2.89153	0.0277566	0.260359	1.17869	0.725714	0.260945	1.99945	1.44848	0.556952	21.6144	0.310429	0	1.01822	0.052421	0.0273101	2.15045	1.41848	0	0.434953	8.82538	5.75019	1.02245	0	0	0	0.121257	0.00735098
F1A	Hea	NN7F1	Whole	235_PlateB-P4_F1A_NN7F1_Hea_0.mzXML	0.0357623	0.982357	0.203211	0.00436971	0.242889	0.628636	0.875164	0.00888491	0	0.00697745	0.0780548	0.981523	8.53068	21.1291	1.56471	0.00524743	0.803648	0.131921	3.01762	0.0660279	0.372186	0.991092	0.962818	0.490056	0.959441	1.68307	0.647199	24.619	0.405874	0.00523354	0.811764	0.0822786	0.0555192	0.923214	1.67115	0	0.738636	4.46874	7.68061	1.09478	0.00478215	0.00335145	0.00993366	0.127456	0.0283574
F1A	Hea	LN7M2	Whole	237_PlateB-P4_F1A_LN7M2_Hea_0.mzXML	0.0189961	1.28764	0.18862	0	0.309754	0.895247	0.839413	0	0	0.0107773	0.0324259	1.12053	9.51688	20.2909	2.54011	0.015416	0.719912	0.121165	2.36774	0.00302668	0.452889	1.03045	1.33134	0.620374	1.08282	2.19882	0.579074	19.0724	0.301283	0	0.693068	0.116373	0.0311889	0.920675	2.1156	0.0133835	0.645928	4.15841	8.54871	1.07947	0.00490175	0	0.0278259	0.0895817	0.0878698
F1A	Hea	NN6M1	Whole	379_PlateB-P4_F1A_NN6M1_Hea_0.mzXML	0.0375971	1.35129	0.218471	0.0140312	0.198099	0.634021	0.998884	0	0	0.0314866	0.0478511	1.06586	9.11544	19.6567	1.92491	0.0267137	0.774548	0.258122	2.22846	0.0012077	0.405032	0.999592	1.10117	0.602111	1.024	1.78851	0.519355	19.4425	0.304528	0.0109266	1.04338	0.0577359	0.0355965	0.852316	1.54276	0.0078766	0.505831	4.12205	6.75005	0.918671	0.00737354	0	0.0264188	0.113245	0.0933909
F1A	Hea	LL5F1	Whole	083_PlateB-P4_F1A_LL5F1_Hea_0.mzXML	0.03726	0.984397	0.220532	0.0060437	0.616683	1.25914	0.850007	0	0	0.0183013	0.0432943	1.14126	10.535	20.1496	2.11197	0.0111201	0.737849	0.177195	3.07336	0.0873207	0.705094	1.23255	1.45095	0.628481	1.15126	2.60988	0.755451	22.0209	0.432976	0.0253746	0.919763	0.0957205	0.146776	1.23149	2.75293	0	0.954234	4.71853	10.5606	1.27327	0.0120626	0.00343102	0.0426302	0.202638	0.0745876
F1A	Hea	NL1M1	Whole	177_PlateB-P4_F1A_NL1M1_Hea_0.mzXML	0.00404554	1.33804	0.0908114	0	0.232426	0.740903	0.778729	0	0	0.0108632	0.0698138	1.08752	8.79422	19.798	3.27318	0.106034	0.790957	0.356347	2.1363	0	0.539843	0.975371	1.71971	0.845855	1.08391	2.67722	0.531905	21.3742	0.390761	0.0303027	0.874261	0.15183	0.056877	0.872859	2.51311	0.00423574	0.95261	4.62153	10.785	1.21439	0	0	0.0670096	0.10499	0.0968804
F1A	Hea	NL7F2	Whole	325_PlateB-P4_F1A_NL7F2_Hea_0.mzXML	0.0273223	0.884813	0.205316	0.00400862	0.260001	0.52576	1.03894	0	0	0.0187322	0.0355199	1.16113	8.26923	19.8858	1.13316	0.0186421	0.619472	0.253901	3.27091	0.0526325	0.429262	0.962884	0.909169	0.383139	1.44917	2.05489	0.781619	21.5054	0.308248	0	1.05195	0.0533877	0.63082	1.65395	2.40173	0.00406525	0.58613	5.18243	7.24722	0.915132	0.00383429	0.0173035	0.022555	0.3189	0.0319887
F1A	Hea	LL5M1	Whole	033_PlateB-P4_F1A_LL5M1_Hea_0.mzXML	0.00686269	1.35977	0.215191	0.019248	0.234195	0.786056	0.777469	0.0019287	0.00353752	0.0452013	0.184779	0.987243	9.49159	19.4129	2.16967	0.154495	0.915394	0.330167	2.68384	0.11349	0.437223	1.12599	1.33116	0.595463	1.1762	1.86225	0.661615	24.7864	0.496654	0.0279188	1.0402	0.198629	0.61091	1.07478	1.90289	0.0194524	0.394966	4.24197	6.36029	1.19958	0	0.0101023	0.0489509	0.280218	0.188149
F1A	Hea	LN6M3	Whole	267_PlateB-P4_F1A_LN6M3_Hea_0.mzXML	0.0318637	1.59706	0.182685	0.0113749	0.227132	0.662977	0.959909	0.00368233	0	0.00952608	0.101571	1.47048	6.71049	20.1089	1.5006	0.0301997	0.784819	0.356831	2.58843	0.0461088	0.144746	1.06869	0.820647	0.425413	1.51279	1.09183	0.52299	24.318	0.472269	0.00585718	1.07049	0.0250209	0.0221234	1.29988	1.0882	0	0.323314	6.24661	4.25822	1.13134	0	0.0123831	0.0127315	0.183207	0.0674734
F1A	Hea	NL6M2	Whole	171_PlateB-P4_F1A_NL6M2_Hea_0.mzXML	0.0178676	1.30608	0.0539045	0.0136545	0.494462	1.146	0.899213	0	0.00810624	0.0114972	0.0408636	1.26024	7.61468	19.9991	2.24999	0.034237	0.803033	0.262979	2.57484	0.093146	0.379087	1.08584	1.35882	0.645325	1.44012	2.02714	0.579926	20.1167	0.437016	0.00652243	0.672814	0.0481345	0.00860448	1.42157	2.01559	0.000838653	0.449503	5.12499	7.11888	1.054	0.00454482	0.0136173	0.0276443	0.0569563	0.096047
F1A	Hea	LN6F1	Whole	187_PlateB-P4_F1A_LN6F1_Hea_0.mzXML	0.0365473	0.971221	0.154219	0.00726701	0.518807	0.996965	0.896188	0.00516781	0.00512931	0.0106408	0.0222457	1.57247	9.55023	20.7305	1.91263	0.00836085	0.723712	0.11844	2.86861	0.0374296	0.355556	1.21542	0.968365	0.503788	1.67452	1.94461	0.596201	23.1349	0.393414	0	0.787071	0.0466674	0.0579981	1.76341	1.98582	0	0.8209	7.72475	8.51838	1.21576	0.00494047	0	0.024499	0.0712224	0.0253037
F1A	Hea	LN7F1	Whole	281_PlateB-P4_F1A_LN7F1_Hea_0.mzXML	0.0408842	0.954756	0.174784	0.00148261	0.233682	0.626251	0.859789	0.00564388	0.00765696	0.00537997	0.0280916	1.07625	9.62525	20.6019	1.65089	0	0.733275	0.188759	2.94207	0.0655215	0.575121	1.10307	1.16393	0.511401	1.12975	2.37884	0.699446	21.9635	0.332236	0.00743716	0.780355	0.0999167	0.103294	1.19939	2.53756	0.00826345	0.970657	4.79672	9.84446	1.10008	0.00360914	0	0.042736	0.130521	0.0127213
F1A	Hea	NN2F2	Whole	047_PlateB-P4_F1A_NN2F2_Hea_0.mzXML	0.0134389	0.74149	0.181942	0.00426705	0.340677	0.99931	0.751425	0.00768797	0	0.0100871	0.0135503	0.897655	9.07797	20.0745	1.30013	0.00494255	0.668476	0.181722	2.93324	0.0943596	0.502156	1.03124	0.910585	0.355741	0.95661	1.90922	0.74268	22.6258	0.439882	0	0.826023	0.0610104	0.0895029	1.09733	2.09518	0.0206313	0.780536	4.30455	8.41015	1.28938	0.00237523	0.00505721	0.020204	0.171517	0.0259917
F1A	Hea	NL4F2	Whole	185_PlateB-P4_F1A_NL4F2_Hea_0.mzXML	0.0121059	0.591801	0.109982	0	0.388969	0.875509	0.768402	0	0.00611405	0.00575677	0.0180791	1.2722	9.01713	19.15	1.24016	0.0040249	0.633968	0.219587	2.90521	0.0285615	0.491836	1.04723	0.873981	0.364641	1.43417	2.02956	0.571406	21.4337	0.404235	0	0.780451	0.0395951	0.0858749	1.53851	2.35267	0.00691117	0.824707	6.4782	9.47333	1.22568	0.0150016	0	0.0303848	0.104115	0.0125904
F1A	Hea	NN2F1	Whole	095_PlateB-P4_F1A_NN2F1_Hea_0.mzXML	0.0199705	0.846019	0.154378	0.00445205	0.235212	0.766336	0.880493	0.00341769	0	0.00614467	0.0213125	0.892097	10.3892	19.6276	1.61295	0.00315054	0.494915	0.188989	2.51706	0.02758	0.610654	1.04831	1.15006	0.419613	0.959373	2.36711	0.686116	18.212	0.240087	0.0125433	0.754554	0.0819297	0.16334	1.00186	2.90126	0	0.797205	3.53345	8.89993	1.07093	0	0	0.0366342	0.118928	0.0245324
F1A	Hea	LL3F2	Whole	319_PlateB-P4_F1A_LL3F2_Hea_0.mzXML	0.0336954	0.79175	0.216353	0.00661897	0.302577	0.642217	0.90457	0.00455259	0	0.0034631	0.0371023	0.781969	8.62624	20.0643	1.1854	0.00975388	0.533741	0.179627	2.84761	0.0187729	0.20301	0.979425	0.784401	0.318614	0.792319	1.88362	0.659093	21.2048	0.30356	0.00762353	0.848207	0.0382539	0.0261237	0.831207	1.9011	0.018723	0.528282	3.44428	7.43101	0.907606	0	0	0.0195346	0.0808808	0.00858666
F1A	Hea	LN4F1	Whole	133_PlateB-P4_F1A_LN4F1_Hea_0.mzXML	0.0112072	0.856888	0.12238	0.00634587	0.405746	1.03255	0.931755	0.0058059	0	0.0088874	0.041342	1.19132	10.1462	19.7321	2.55575	0	0.668449	0.21215	2.98767	0.0570132	0.640194	1.23662	1.33845	0.578218	1.27373	2.77974	0.761299	22.6427	0.320947	0.0203373	1.02807	0.105017	0.178825	1.31511	3.03964	0.00659926	1.2124	5.48548	11.8873	1.24391	0.000610377	0	0.0506964	0.107157	0.0335953
F1A	Hea	NL7M2	Whole	371_PlateB-P4_F1A_NL7M2_Hea_0.mzXML	0.0347972	1.02367	0.0965975	0.00741051	0.2839	0.886264	0.812757	0	0.00414966	0.0259504	0.0299544	1.32156	8.9796	19.862	1.63495	0.0162603	0.680938	0.247568	2.42184	0.0199495	0.262203	1.05295	0.848808	0.469505	1.54874	1.66117	0.53269	21.0237	0.348853	0.0100593	1.09162	0.0557354	0.848407	1.40731	1.4891	0.0132444	0.525928	6.58371	6.73792	1.16877	0	0	0	0.147939	0.0352541
F1A	Hea	LL11M1	Whole	239_PlateB-P4_F1A_LL11M1_Hea_0.mzXML	0.012593	1.40997	0.0691279	0.0055337	0.453105	1.03507	0.791649	0	0	0.014602	0.0727767	2.21879	2.16487	17.9925	2.56442	0.0260477	0.828413	0.225193	2.48873	0.054685	0.533071	1.41274	1.39479	0.798265	2.03287	2.15566	0.554502	20.5078	0.320952	0.0275516	1.24712	0.0483573	0.0343297	1.84136	2.01303	0	0.572406	6.99737	7.24489	1.3274	0	0.00524841	0.0453204	0.190057	0.0562609
F1A	Hea	LN3F2	Whole	131_PlateB-P4_F1A_LN3F2_Hea_0.mzXML	0.0136677	0.645296	0.157877	0	0.405979	0.878373	0.809374	0.0046347	0.00551341	0.00415727	0.0116	1.30147	11.2736	21.0377	1.80106	0	0.733342	0.108721	2.49833	0.0390851	0.573512	1.32172	1.19279	0.610221	1.38929	2.54349	0.536119	22.969	0.249633	0.00514778	1.07038	0.0603983	0.141609	1.4247	2.55336	0.00757858	1.45472	7.6627	14.2491	1.13077	0.000106056	0	0.0117691	0.0368994	0.0117148
F1A	Hea	LN7F2	Whole	081_PlateB-P4_F1A_LN7F2_Hea_0.mzXML	0.0120414	0.990161	0.138075	0	0.506172	0.979082	0.833511	0.00583569	0	0.00847901	0.0321146	1.26924	8.43331	19.1131	1.22369	0.0160383	0.650461	0.294125	3.26253	0.118362	0.394919	0.97541	0.895394	0.412912	1.53662	1.71028	0.768919	21.9196	0.382638	0.0047145	1.13291	0.052277	0.692764	1.68758	1.94396	0.00500098	0.495756	5.22265	5.85888	1.37559	0	0	0.0467239	0.298264	0.0373155
F1A	Hea	NN6F2	Whole	137_PlateB-P4_F1A_NN6F2_Hea_0.mzXML	0.017213	0.65418	0.148878	0	0.274698	0.612006	0.765694	0	0	0.00374221	0.00526469	0.910948	10.7378	20.976	1.49812	0	0.656913	0.189294	2.84967	0.053762	0.513748	1.22844	1.02111	0.493945	1.04068	2.22626	0.678803	22.5913	0.416008	0.0194607	0.876423	0.0795962	0.0620499	1.003	2.30542	0.00634564	1.06728	5.14233	11.0041	1.02677	0.00492548	0	0.0241773	0.0912809	0.0212296
F1A	Hea	LN4M1	Whole	173_PlateB-P4_F1A_LN4M1_Hea_0.mzXML	0.0213349	1.28956	0.0475983	0.00611443	0.406921	0.933419	0.900571	0	0.00419558	0.0187552	0.0744484	1.61761	9.62476	20.36	3.27891	0.0486459	0.778104	0.273083	2.39508	0.0537471	0.649786	1.22788	1.83167	0.843881	1.63511	2.64729	0.606878	22.466	0.497677	0.0106181	0.866759	0.156867	0.390426	1.4713	2.43838	0.00722645	0.888233	6.91089	10.7682	1.32729	0.000313558	0	0.024058	0.0549735	0.0831318
F1A	Hea	NL5F1	Whole	087_PlateB-P4_F1A_NL5F1_Hea_0.mzXML	0.0177583	1.62316	0.129946	0.00868704	0.429168	0.791554	0.830285	0.00560231	0	0	0.0524003	1.34786	2.58896	19.8422	2.90345	0.00407498	0.605784	0.100163	2.43915	0.00921171	0.589083	0.983663	1.97911	0.848933	1.04706	2.47235	0.637791	20.3902	0.275118	0.016393	0.919214	0.0540353	0.0790297	0.9867	2.40469	0.00772938	0.68679	3.72814	8.80612	1.28709	0	0.00688439	0.00714077	0.0933562	0.050416
F1A	Hea	LL11F2	Whole	093_PlateB-P4_F1A_LL11F2_Hea_0.mzXML	0.0190181	0.940913	0.179131	0.00665211	0.268309	0.755146	0.892098	0.0133717	0.00567398	0	0.0134826	0.926974	10.5293	20.1178	2.06901	0.0140547	0.653665	0.117544	2.73859	0.0153065	0.538221	1.25585	1.20759	0.554539	0.869897	2.31547	0.657493	21.5943	0.25438	0.00592053	0.88714	0.0970351	0.0521697	0.848338	2.53389	0.00639454	0.981872	3.89335	10.2899	1.0434	0	0	0.0578233	0.0853949	0.0144905
F1A	Hea	LN3M2	Whole	223_PlateB-P4_F1A_LN3M2_Hea_0.mzXML	0.0126178	1.51657	0.119463	0.00811121	0.310358	1.11547	0.808279	0	0	0.0149509	0.0530121	1.29711	1.96993	19.0933	2.84414	0.0397125	0.667881	0.235018	2.11412	0.0679627	0.390016	0.93218	1.42117	0.741945	1.19581	2.06939	0.523787	20.0965	0.303186	0	0.941597	0.105683	0.0324081	0.928112	1.85836	0	0.602253	5.02745	8.11532	1.24899	0	0.0119908	0.00871358	0.128007	0.104608
F1A	Hea	LN6F2	Whole	275_PlateB-P4_F1A_LN6F2_Hea_0.mzXML	0.0154	0.865887	0.12194	0.00455713	0.443238	0.91764	0.913683	0.0052749	0	0	0.0214135	0.932076	8.07581	21.1953	2.09081	0.0115241	0.697045	0.146497	2.96488	0.0614321	0.348123	0.942887	1.1961	0.513867	0.985949	2.36847	0.659647	22.4569	0.341991	0	0.825066	0.0535181	0.141695	0.967552	2.41381	0	0.990336	4.58757	10.6112	1.17609	0.0103572	0	0.0117401	0.0521443	0.0492705
F1A	Hea	NL2F1	Whole	227_PlateB-P4_F1A_NL2F1_Hea_0.mzXML	0.0127319	0.918142	0.13386	0	0.182703	0.596537	0.816763	0	0.00615806	0.0134713	0.0174743	1.46541	7.95429	20.9437	1.21431	0	0.641663	0.231092	3.29954	0.07064	0.218001	0.92784	0.625289	0.3468	1.47738	1.28544	0.699394	25.63	0.46425	0.012144	1.10726	0.0458516	0.0525875	1.35917	1.35788	0	0.464917	6.56203	5.81335	1.12681	0.00855146	0	0.0366156	0.12773	0.03448
F1A	Hea	LL9M1	Whole	375_PlateB-P4_F1A_LL9M1_Hea_0.mzXML	0.0378102	1.25522	0.186246	0.0314673	0.47254	1.20235	0.95873	0	0	0	0.035714	1.62026	6.01033	18.8225	0.940481	0.0103317	0.827651	0.318294	2.86037	0.27364	0.0889324	0.861448	0.521174	0.267636	1.55852	0.845604	0.510169	23.2521	0.685612	0.00989102	1.78498	0.0191788	0.0164195	1.21578	0.759502	0.0133645	0.140497	6.07969	3.29682	1.16454	0	0.026283	0.0070529	0.270651	0.0150181
F1A	Hea	LN3M1	Whole	229_PlateB-P4_F1A_LN3M1_Hea_0.mzXML	0.00629529	1.28336	0.138108	0	0.277314	0.969939	0.892207	0	0	0.031897	0.0247264	1.4336	8.03672	21.1731	1.18847	0.0330377	0.806976	0.177592	2.67508	0.00938644	0.0333101	1.04979	0.646747	0.194014	1.61912	1.03635	0.465701	24.0766	0.339404	0	1.21181	0.0127416	0.0152098	1.4955	0.993116	0.0176579	0.295982	6.82795	4.24188	1.2958	0.00732039	0.0138641	0	0.205394	0.0292632
F1A	Hea	NL2F2	Whole	333_PlateB-P4_F1A_NL2F2_Hea_0.mzXML	0.0105339	0.927325	0.235164	0.00811172	0.25107	0.578913	0.973266	0	0	0	0.0155973	1.37242	6.58361	20.415	1.06893	0.00686349	0.52027	0.16704	2.76231	0.0169736	0.0547147	0.807252	0.614245	0.321775	1.28011	1.3911	0.514491	21.8676	0.33363	0	0.823912	0	0.000715625	1.24312	1.30882	0.00530567	0.430966	5.9961	5.70179	0.991634	0	0	0.00847809	0.0502608	0
F1A	Hea	NN5F3	Whole	091_PlateB-P4_F1A_NN5F3_Hea_0.mzXML	0.0149896	0.829267	0.166792	0	0.0978234	0.873747	0.704521	0	0	0	0.0159107	1.01941	10.0044	20.2428	2.45171	0	0.471801	0.0752929	2.44358	0.0274047	0.441426	1.16782	1.33449	0.543955	1.24247	2.68828	0.511159	20.6446	0.255148	0	0.942671	0.0461257	0.0614222	1.26236	2.78104	0	1.00248	4.8853	10.4336	1.3629	0.0103657	0.00780167	0	0.053295	0.0472767
F1A	Hea	NL3M2	Whole	029_PlateB-P4_F1A_NL3M2_Hea_0.mzXML	0.0132423	1.30096	0.153173	0.0145153	0.77489	1.79886	0.829364	0	0	0.0067772	0.086615	1.11891	2.28644	19.057	3.07119	0.0654099	0.855162	0.306739	2.90484	0.153288	0.564221	0.920066	1.58584	0.790695	1.13067	2.53308	0.711269	22.2328	0.602367	0.00453184	1.15665	0.177254	0.607083	0.915731	2.41209	0.0129211	0.841267	4.0715	9.35104	1.39823	2.22952e-05	0	0.0197259	0.168007	0.087936
F1A	Hea	LN1F1	Whole	317_PlateB-P4_F1A_LN1F1_Hea_0.mzXML	0.0277594	0.811693	0.183363	0.00623098	0.231449	0.63478	0.889752	0	0.00713941	0	0.0271388	0.738432	8.30949	21.7918	0.786456	0	0.501768	0.132071	2.88636	0.0359678	0.0604092	0.934895	0.53362	0.0892601	0.71266	1.14161	0.545941	20.6127	0.178904	0.00965864	1.01046	0.0236341	0.0134959	0.786106	1.16617	0.0202397	0.436532	3.96425	6.01721	1.06341	0	0	0.0262554	0.103443	0
F1A	Hea	LL4F1	Whole	329_PlateB-P4_F1A_LL4F1_Hea_0.mzXML	0.0301969	1.03693	0.150603	0.0176069	0.277234	0.743485	0.876393	0	0.00693534	0	0.0179283	1.02748	6.21946	21.1864	1.22102	0.0116099	0.533146	0.116478	3.19946	0.0755198	0.145457	0.68755	0.611262	0.321824	1.14846	1.42566	0.615052	22.6526	0.315282	0	0.821829	0.00633212	0.00578472	1.0444	1.34175	0	0.404453	4.53775	5.81956	1.15195	0	0	0.00939312	0.086459	0.0238589
F1A	Hea	NL1M2	Whole	269_PlateB-P4_F1A_NL1M2_Hea_0.mzXML	0.017506	1.40712	0.20391	0.0191792	0.383977	0.893279	0.838711	0.0068137	0	0.00588768	0.0757083	1.24916	6.02161	20.095	0.955689	0.0268618	0.708502	0.343517	3.08735	0.124036	0.0885993	0.805259	0.515652	0.314982	1.52429	1.11	0.746158	22.9648	0.518024	0	1.1717	0.0236575	0.00584668	1.54885	1.082	0.00735149	0.17297	4.92882	3.30787	1.1178	0	0.0126848	0.017128	0.208644	0.0582475
F1A	Hea	LN5F2	Whole	041_PlateB-P4_F1A_LN5F2_Hea_0.mzXML	0.00649479	0.847576	0.248338	0	0.430448	0.876312	0.7043	0	0	0.00510927	0.0200724	1.26138	9.06069	19.81	1.7023	0.0300858	0.723259	0.169106	2.76301	0.0515237	0.448539	1.08506	1.0654	0.473183	1.3142	1.94971	0.609518	24.326	0.410581	0.00566877	1.03586	0.0764288	0.146853	1.26175	1.99678	0.00937493	0.803814	5.8335	8.40419	1.21944	0.00537425	0.00381758	0.0489421	0.202066	0.0657261
F1A	Hea	NN2M1	Whole	331_PlateB-P4_F1A_NN2M1_Hea_0.mzXML	0.0358793	1.26946	0.157924	0.0162341	0.20254	0.56093	1.07945	0	0.0152443	0	0.053268	1.40628	5.31223	19.4823	2.52436	0.0156482	0.832218	0.367543	2.96204	0.0227569	0.0448207	0.933142	0.346094	0.265596	1.59293	0.774377	0.459344	23.059	0.454249	0	1.21296	0	0	1.26343	0.634136	0	0.15905	5.41614	2.66032	1.1402	0	0	0.0133409	0.15417	0
F1A	Hea	NL3M1	Whole	189_PlateB-P4_F1A_NL3M1_Hea_0.mzXML	0.0247818	1.75309	0.11324	0.0107997	0.288149	0.806546	0.816982	0.0104218	0.023356	0	0.0901917	1.48122	7.60715	19.4251	2.81549	0.0149718	0.701528	0.320877	2.63325	0.0173884	0.305259	1.1031	1.50432	0.684669	1.42489	2.10878	0.433401	21.6277	0.447173	0	0.731292	0.040902	0	1.17694	1.76392	0.00405753	0.472226	5.00224	7.26203	1.42303	0	0	0.0191552	0.012623	0.0732174
F1A	Hea	NN4F2	Whole	313_PlateB-P4_F1A_NN4F2_Hea_0.mzXML	0.0423577	0.886361	0.130567	0.0342267	0.242076	0.614559	0.978499	0.00520143	0	0.0102672	0.0378241	1.16454	6.64198	21.6235	2.26928	0	0.713844	0.106615	3.24518	0.0658296	0.174312	0.704039	0.446199	0.21451	1.27467	1.19471	0.785545	24.9569	0.269111	0	0.996069	0	0.0259911	1.35155	1.13742	0	0.311865	5.59697	4.49067	1.04831	0	0	0.00826897	0.0547878	0
F1A	Hea	LN6M1	Whole	231_PlateB-P4_F1A_LN6M1_Hea_0.mzXML	0.0335238	1.32213	0.099936	0.00495494	0.438509	1.39518	0.749888	0	0	0	0.0347976	4.83623	9.90722	20.2596	1.18092	0.0378921	0.899918	0.15668	2.94494	0.0882451	0.0655576	3.49043	0.650628	0.373704	5.8539	1.03059	0.431187	23.6119	0.837053	0	0.841265	0.0131331	0.00439301	5.15109	0.911067	0.0119372	0.108037	23.3532	3.90877	3.04638	0	0	0	0.025801	0.0197444
F1A	Hea	LN5M1	Whole	179_PlateB-P4_F1A_LN5M1_Hea_0.mzXML	0.0223955	1.35687	0.14002	0.0282013	0.627013	1.28271	0.847184	0.0369423	0.0179005	0.0443297	0.0708742	1.48052	2.45001	19.4783	2.46371	0.180076	0.721506	0.452872	2.81137	0.0453112	0.679343	1.2048	1.4656	0.777786	1.46856	2.69714	0.751633	21.6504	0.400729	0.0139912	1.20881	0.220103	0.153986	1.45744	2.85611	0.0344647	0.550503	4.87837	8.92261	1.31224	0	0	0.0596935	0.219698	0.10952
F1A	Hea	LN4M2	Whole	169_PlateB-P4_F1A_LN4M2_Hea_0.mzXML	0.0132828	1.0132	0.161672	0.0144774	0.54121	1.24807	0.857748	0	0	0.00827922	0.03842	2.54169	8.91913	19.9338	0.858503	0.0278935	0.917887	0.209279	3.19151	0.111299	0.0639787	1.66578	0.493193	0.214708	3.30181	1.03376	0.667965	24.7944	0.513938	0	1.115	0.0369208	0.0204981	3.08385	0.941053	0	0.22792	14.8908	4.09206	1.14558	0	0	0.0350306	0.252555	0.013728
F1A	Hea	LL5F2	Whole	321_PlateB-P4_F1A_LL5F2_Hea_0.mzXML	0.0176583	0.901049	0.185188	0	0.385083	0.633017	0.856772	0	0	0	0.0227693	1.03409	7.3952	19.7609	1.18977	0	0.766833	0.190694	3.05196	0.102167	0.378818	0.863315	0.913338	0.331964	0.989695	1.60067	0.675304	22.4437	0.366576	0	1.13257	0.0790825	0.0491503	1.0019	1.55066	0	0.526914	4.17632	6.34978	1.06227	0	0	0.0163881	0.27186	0.0223485
F1A	Hea	NL4M1	Whole	367_PlateB-P4_F1A_NL4M1_Hea_0.mzXML	0.0183278	1.13752	0.224439	0	0.275502	0.751215	0.815693	0.00548471	0.00221828	0	0.0266734	1.27941	6.93923	21.7789	0.991378	0.00606493	0.750774	0.255728	2.92491	0.149916	0.0825706	0.979668	0.548851	0.236216	1.5212	0.936532	0.603247	24.9694	0.539813	0.00763884	1.25337	0.0304465	0.00720603	1.24408	0.790676	0.0093333	0.259902	6.82705	4.11772	1.23231	0	0.0183305	0	0.226407	0.0414663
F1A	Hea	LL9F1	Whole	043_PlateB-P4_F1A_LL9F1_Hea_0.mzXML	0	0.848897	0.174321	0	0.31462	1.31175	0.843417	0	0	0.0151656	0.0123348	1.20909	9.72414	19.7606	1.99996	0	0.653046	0.0950578	3.2268	0.00466717	0.540429	1.1726	1.12356	0.494398	1.30117	2.38404	0.86592	24.1669	0.357434	0	0.760725	0.0446906	0.122469	1.49357	2.74238	0	0.862666	5.4983	9.69563	1.61282	0	0	0.00519559	0.0800038	0.0147897
F1A	Hea	LN6M2	Whole	045_PlateB-P4_F1A_LN6M2_Hea_0.mzXML	0.0612373	0.759253	0.0326661	0.00142264	0.296252	2.55333	0.259711	0	0.0262792	0	0	1.44378	9.85744	18.518	2.49128	0.0153847	1.54595	0.0292689	2.2413	0	0.0600752	1.22719	0.819434	0.564436	1.56164	1.61019	0.131989	17.3238	0.0352627	0	1.00911	0	0.00298444	1.24414	1.31147	0	0.292025	6.92939	6.90908	2.82756	0	0	0	0	0
F1A	Hea	LL9F2	Whole	265_PlateB-P4_F1A_LL9F2_Hea_0.mzXML	0.0844487	0.987511	0.183895	0	0.213768	0.777049	0.713237	0	0	0.00872658	0.0637599	2.4992	1.27393	20.6716	0.633427	0	0.798635	0.050801	4.32795	0.0829818	0.0405599	1.45564	0.414483	0.0592204	2.99413	0.671417	0.945747	28.4907	0.574075	0.00363832	1.88982	0	0	2.90997	0.533864	0	0.118313	12.1082	3.0583	1.16892	0	0	0	0.442536	0
F1A	Hea	LN2F2	Whole	271_PlateB-P4_F1A_LN2F2_Hea_0.mzXML	0.0521171	0.983818	0.231132	0	0.427065	0.821421	0.924972	0	0	0	0.017405	1.67739	7.73329	21.8994	0.979664	0	0.785959	0.169931	3.74926	0.0114001	0.0409963	0.899327	0.536913	0.23141	1.48469	1.09722	0.766154	27.2544	0.324739	0	1.2317	0.0392445	0.0218804	1.49892	1.0484	0	0.18399	7.25992	4.87284	1.27288	0	0	0	0.0562629	0
F1A	Hea	LN4F2	Whole	285_PlateB-P4_F1A_LN4F2_Hea_0.mzXML	0	0.883724	0	0.184885	0	0.322855	0.632858	0	0	0	0	2.84902	2.81127	17.7928	0.289902	0	0	0.4647	4.30143	0	0	1.46855	0	0	2.64249	0.371506	0.720783	28.6375	0	0	2.06186	0	0	2.83025	0.344315	0	0	13.644	1.80414	1.45161	0	0.217196	0	0	0.199754
[truncated: 232 more columns]
