# Supplementary material for: Characterisation of the Paternal Influence on Intergenerational Offspring Cardiac and Brain Lipid Homeostasis in Mice
Source: Int J Mol Sci. 2023 Jan 17;24(3):1814. doi: 10.3390/ijms24031814 (PMC9916277; doi:10.3390/ijms24031814)
Supplement: Supplementary file 1 [file ijms-24-01814-s001.zip › Supplementary data S4.xlsx]

## Sheet: F1A, Cerebellum, +ve
				x.targets.name	Campesteryl ester (16:0)_[M+H]1+	Campesteryl ester (18:1)_[M+H]1+	CE(20:04)_[M+Na]1+	CE(20:04)_[M+NH4]1+	CE(22:03)_[M+Na]1+	CE(22:05)_[M+Na]1+	CE(22:06)_[M+Na]1+	CE(22:06)_[M+NH4]1+	Cer(23:00)	Cer(36:01)_[M+H-H2O]1+	Cer(36:02)_[M+H]1+	Cer(36:02)_[M+H-H2O]1+	Cer(37:01)_[M+H-H2O]1+	Cer(38:01)_[M+H]1+	Cer(38:01)_[M+H-H2O]1+	Cer(38:02)_[M+H]1+	Cer(39:01)_[M+H-H2O]1+	Cer(40:01)_[M+H]1+	Cer(40:01)_[M+H-H2O]1+	Cer(40:02)_[M+H]1+	Cer(40:02)_[M+H-H2O]1+	Cer(40:03)	Cer(41:00)	Cer(41:01)_[M+H-H2O]1+	Cer(41:02)_[M+H]1+	Cer(42:00)	Cer(42:01)_[M+H-H2O]1+	Cer(42:02)_[M+H]1+	Cer(42:02)_[M+H-H2O]1+	Cer(42:03)	Cer(43:03)	Cer(44:02)_[M+H-H2O]1+	Cer(44:03)	Cholesterol)_[M+H-H2O]1+ & lathosterol_[M+H-H2O]1+	DG(34:02)_[M+H-H2O]1+	DG(34:03)_[M+H-H2O]1+	DG(36:02)_[M+H-H2O]1+	DG(36:03)_[M+H-H2O]1+	DG(36:04)_[M+H-H2O]1+	DG(36:05)_[M+H-H2O]1+	DG(37:03)_[M+NH4]1+	DG(37:05)_[M+NH4]1+	DG(38:01)_[M+H-H2O]1+	DG(38:04)_[M+H-H2O]1+	DG(38:04)_[M+NH4]1+
				targets.mz	639.607	665.623	695.574	690.618	725.621	721.589	719.574	714.618	386.363	548.54	564.535	546.524	562.556	594.582	576.571	592.566	590.587	622.613	604.603	620.598	602.587	618.582	638.645	618.618	634.613	652.66	632.634	648.629	630.618	646.613	660.629	658.65	674.645	369.352	575.503	573.488	603.535	601.519	599.503	597.488	650.572	646.54	633.582	627.535	662.572
F1A	Cerebellum	LL3F1	Whole	Furse_Ex029_PlateA_298.mzXML / 298_P2_P2_G05_LL3F1C	0.0280434	0	0	0	0	0.0118108	0	0	0.0157274	1.05437	0.571565	0.0775927	0	0.0162785	0.0568517	0.673843	0.105049	0.66494	1.36355	6.2852	2.72126	0.544138	0.018853	0.816239	2.29325	0.369358	2.65603	6.94956	9.42626	3.76451	0.00657079	0	0.00586634	0.211789	1.80431	0.0294334	10.1063	1.24958	2.48611	0	0	0	2.14759	14.959	0
F1A	Cerebellum	LL3M2	Whole	Furse_Ex029_PlateA_022.mzXML / 022_P2_P2_A11_LL3M2C	0.0864043	0.0115075	0	0	0	0.0903738	0.0134025	0	0.0247002	1.5765	0.823008	0.129572	0	0.141023	0.282829	0.749018	0.253154	0.847492	1.72232	6.92895	2.79993	0.592037	0.0761784	1.07814	2.52679	0.609408	3.33685	7.90626	11.4785	4.17084	0.00520643	0.0133983	0	1.88103	3.18755	0.574679	14.2088	2.17811	4.05224	0.138966	0	0.00831542	1.95716	22.4802	0.0608453
F1A	Cerebellum	LL4F2	Whole	Furse_Ex029_PlateA_294.mzXML / 294_P2_P2_G03_LL4F2C	0.0913015	0.0105113	0	0	0	0.111827	0.0358065	0	0.00740375	1.69041	0.737955	0.158587	0	0.0321314	0.527388	0.810134	0.277976	0.811374	1.74321	6.84286	2.70638	0.642494	0.120004	1.12427	2.79808	0.599172	3.3647	8.06093	12.4743	4.3161	0.0172764	0.0107266	0.0250684	0.479493	1.35833	0	10.767	0.761481	2.55756	0.00953154	0	0.0213097	1.69155	16.8842	0.120901
F1A	Cerebellum	LL4M1	Whole	Furse_Ex029_PlateA_050.mzXML / 050_P2_P2_B01_LL4M1C	0.969791	0.0584218	0	0	0	0.0244985	0.00854195	0	0.0343716	1.62533	0.961722	0.203654	0	0.0338471	0.192939	1.05792	0.286502	1.03111	2.13137	9.37853	3.75338	0.844009	0.14894	1.28546	3.40529	0.831437	3.99712	10.3666	13.9291	5.20974	0	0.00459244	0.00773988	0.668238	1.27526	0	13.3798	0.853625	3.28305	0.010896	0	0	2.81415	21.3933	0.00907022
F1A	Cerebellum	LL5F1	Whole	Furse_Ex029_PlateA_244.mzXML / 244_P2_P2_F02_LL5F1C	0.230292	0.00667703	0	0	0	0	0	0.00454274	0	1.46252	0.935424	0.0946264	0	0.0147514	0.196571	0.982282	0.406366	1.09018	2.10264	8.9716	3.63905	0.857596	0.177994	1.34019	3.32746	0.841324	4.2211	10.8706	13.354	4.97157	0.0101721	0.00834653	0.0158203	2.81489	1.4117	0	12.5397	0.991146	2.90324	0.0163349	0	0	3.01853	18.4582	0.00998844
F1A	Cerebellum	LL5M1	Whole	Furse_Ex029_PlateA_214.mzXML / 214_P2_P2_E11_LL5M1C	0.0874937	0.0159506	0.0070974	0	0.0106983	0.0727768	0.0292964	0	0	1.94983	0.931075	0.157262	0	0.0454523	0.44739	1.02716	0.433964	1.06742	2.47845	9.43121	3.72721	0.752849	0.159736	1.37783	3.40096	0.850577	4.49574	10.9601	15.5409	5.10859	0	0.0076905	0	2.76719	3.63279	0.224814	12.8885	2.27115	3.46876	0.0727999	0	0.0074143	2.33085	18.3442	0.0875346
F1A	Cerebellum	LL6F1	Whole	Furse_Ex029_PlateA_208.mzXML / 208_P2_P2_E08_LL6F1C	0.00762886	0	0	0	0	0.44036	0.262148	0	0	1.71823	0.542408	0.337636	0	0.0105262	0.215775	0.543849	0.0836137	0.381924	0.792859	4.10941	1.52147	0.375152	0.0155569	0.528554	1.55682	0.0603997	1.24433	3.80123	4.74918	2.19523	0	0	0.00527053	0.324827	1.19508	0.0196769	5.5124	0.823412	3.78074	0.0380194	0	0	0.637708	25.7552	0.0460466
F1A	Cerebellum	LL6M1	Whole	Furse_Ex029_PlateA_258.mzXML / 258_P2_P2_F09_LL6M1C	0.163279	0.0377908	0	0	0	0.0697947	0.00377491	0	0	1.9649	0.960149	0.428559	0	0.0805976	0.639563	1.10515	0.634403	1.07375	2.52465	10.0498	4.17093	0.868215	0.177336	1.56958	3.89932	0.809493	4.69552	11.8423	17.2098	5.82698	0.0399074	0.0525811	0.0377166	0.734428	5.91633	1.49461	14.9965	4.76236	4.91587	0.258409	0	0.0137234	2.5953	18.9944	0.0972181
F1A	Cerebellum	LL8F2	Whole	Furse_Ex029_PlateA_302.mzXML / 302_P2_P2_G07_LL8F2C	0.291782	0.0267197	0	0	0	0.103202	0.0217544	0	0	2.05407	1.09475	0.474265	0.00459874	0.0860208	0.644164	1.26106	0.707178	1.24909	2.91538	11.1159	4.68344	0.98149	0.210849	1.71232	3.77989	1.07609	5.32642	12.3926	20.0451	6.40365	0.0492709	0.0482882	0.0161145	0.755528	1.72631	0.0393136	12.2477	1.09467	2.77118	0.0200847	0	0.0118301	3.03858	16.4387	0.0397665
F1A	Cerebellum	LL8M1	Whole	Furse_Ex029_PlateA_296.mzXML / 296_P2_P2_G04_LL8M1C	0.148012	0.00535132	0	0	0	0.0357799	0	0	0.0076701	1.72899	0.947071	0.35688	0	0.0353248	0.468185	1.14855	0.674195	1.08682	2.25964	10.0762	4.10119	0.83075	0.0963214	1.51817	3.80409	0.81011	4.59469	11.4201	15.3874	5.54701	0.0254381	0.0205248	0.00839959	0.353818	1.65911	0.0344273	14.1696	1.03412	3.37191	0.0111132	0	0	2.84526	21.3238	0
F1A	Cerebellum	LN1F1	Whole	Furse_Ex029_PlateA_310.mzXML / 310_P2_P2_G11_LN1F1C	0.241722	0.0269164	0	0	0	0.0594162	0.00555596	0	0	1.6687	0.887406	0.358391	0.00413778	0.0258025	0.516783	1.09732	0.54656	1.04681	2.32002	9.05709	4.0365	0.806202	0.135648	1.43065	3.22951	0.788449	4.42228	10.5305	15.6338	5.35604	0.0358338	0.0288441	0.0314107	0.445273	1.33245	0.0100058	12.913	0.881764	3.08183	0.013323	0	0.016061	2.71233	21.2185	0.0798716
F1A	Cerebellum	LN2F2	Whole	Furse_Ex029_PlateA_120.mzXML / 120_P2_P2_C12_LN2F2C	0.297292	0.0207356	0	0	0	0.0433969	0	0	0	1.98897	1.1841	0.473372	0	0.205589	0.586558	1.38167	0.77471	1.52424	3.08969	12.0015	5.20671	1.13241	0.293242	1.9829	4.21994	1.11317	5.84816	13.7775	19.8788	6.61833	0.0222683	0.0217678	0.030515	1.29662	2.58385	0.213711	14.8684	1.76525	3.58712	0.0833989	0	0.00796874	3.41635	19.7732	0.0276946
F1A	Cerebellum	LN3F2	Whole	Furse_Ex029_PlateA_162.mzXML / 162_P2_P2_D09_LN3F2C	0.24228	0.0341101	0	0	0	0.0756552	0.0106178	0	0	1.97183	0.988668	0.345023	0.00541027	0.0579052	0.605693	1.11596	0.546786	1.10442	2.47898	9.82813	4.05038	0.848323	0.106174	1.47009	3.36424	0.872092	4.62222	11.2705	16.3182	5.70831	0.0240685	0.023311	0.0279303	0.678529	1.42817	0.00484471	12.9869	0.986964	3.11255	0.0442672	0	0	2.68228	21.096	0.0684906
F1A	Cerebellum	LN3M2	Whole	Furse_Ex029_PlateA_168.mzXML / 168_P2_P2_D12_LN3M2C	0.150781	0.0201838	0	0	0.00594092	0.0890508	0.0188427	0.00535092	0.00738337	1.79045	0.861575	0.228835	0	0.0444365	0.470839	0.920059	0.349469	0.9961	2.20964	8.10076	3.35836	0.774283	0.163324	1.29836	2.82418	0.797302	4.38424	9.54104	14.154	4.57144	0.0151152	0.0125717	0.00804885	0.787013	3.1612	0.55331	12.6282	1.89793	3.19047	0.0464074	0	0.00451503	2.23424	16.8597	0.14704
F1A	Cerebellum	LN4F2	Whole	Furse_Ex029_PlateA_010.mzXML / 010_P2_P2_A05_LN4F2C	0.170396	0	0	0.0114944	0	0.044856	0	0	0	3.16337	0.167339	0.0215368	0	0.0142251	0.256702	0.158754	0.0107088	0.125515	0.7832	3.89535	0.410748	0.0279569	0	0.163589	1.24152	0.0685147	1.46765	4.69911	4.0976	1.88531	0	0	0	3.76524	0.697043	0	3.50866	0.0836466	1.04591	0.013965	0.0093382	0.0282377	0.917984	7.30569	1.41562
F1A	Cerebellum	LN4M1	Whole	Furse_Ex029_PlateA_102.mzXML / 102_P2_P2_C03_LN4M1C	0.142705	0.0310167	0.00228118	0	0	0.0758889	0.0064013	0	0.00315074	1.62247	0.940214	0.425641	0.00535762	0.0492731	0.514982	1.04921	0.602319	1.11973	2.32378	9.76886	4.14058	0.872995	0.176753	1.49817	3.56456	0.907438	4.63508	11.4438	15.6945	5.57065	0.0170462	0.0396194	0.0264988	1.46062	1.80062	0.0859455	14.3464	1.34462	3.63385	0.067536	0	0	2.84926	21.8597	0.0261823
F1A	Cerebellum	LN5F2	Whole	Furse_Ex029_PlateA_068.mzXML / 068_P2_P2_B10_LN5F2C	0	0	0	0	0	0.0111215	0	0	0	0.198394	0.0273643	0.031643	0	0	0	0.0251497	0	0.039041	0.213032	2.5232	0.748515	0.0397565	0.0360801	0.0115931	0.957966	0.0660014	0.82433	2.88211	3.77104	1.55084	0	0	0	0.639603	0.604046	0	4.38453	0.197373	1.06359	0	0	0	0.699383	6.6121	0
F1A	Cerebellum	LN5M1	Whole	Furse_Ex029_PlateA_260.mzXML / 260_P2_P2_F10_LN5M1C	0.0545916	0	0	0	0	0	0	0.0112788	0.0054694	1.21449	0.694987	0.02513	0	0	0.0604076	0.618161	0.177086	0.667121	1.20161	5.94752	2.47301	0.563663	0.0991586	0.707541	2.50337	0.518011	2.29476	6.90743	8.60508	4.08084	0.0138752	0	0	0.561581	1.42817	0	11.3439	0.836065	2.92563	0	0	0	1.92197	16.8957	0
F1A	Cerebellum	LN6M3	Whole	Furse_Ex029_PlateA_166.mzXML / 166_P2_P2_D11_LN6M3C	0.186745	0.0144465	0	0	0	0.161829	0.0519985	0	0	1.71642	0.808837	0.276394	0.0121744	0.0352666	0.487252	0.878382	0.39707	0.816824	1.94899	7.42634	3.16473	0.709212	0.142096	1.2109	2.75387	0.671862	3.78045	8.84746	14.1017	4.62448	0.0143862	0.0209092	0.0337256	0.592516	1.72015	0.0476379	12.1474	1.07493	2.83553	0.00976705	0.00471495	0.035031	2.07735	18.1946	0.0821411
F1A	Cerebellum	LN7M2	Whole	Furse_Ex029_PlateA_242.mzXML / 242_P2_P2_F01_LN7M2C	0.0479401	0	0	0	0	0	0	0	0	1.83386	0.744501	0.054895	0.00845889	0.0339066	0.31647	0.891947	0.142238	0.825141	2.02813	7.21857	3.02442	0.529061	0.0572824	1.36759	3.03823	0.516178	3.55778	8.52908	11.9015	4.09222	0.0113138	0	0.0089994	2.46215	2.38275	0.0280853	13.9601	1.23826	3.29618	0.0133515	0	0	1.90224	21.5364	0.0988044
F1A	Cerebellum	NL1M1	Whole	Furse_Ex029_PlateA_356.mzXML / 356_P2_P2_H10_NL1M1C	0.777193	0.0743269	0	0	0	0.0749261	0	0	0.0110618	2.08228	1.13806	0.39969	0.00642755	0.0440588	0.448551	1.24714	0.397929	1.22276	2.61416	9.80514	4.03267	0.857399	0.24407	1.65516	3.75952	1.08836	4.90307	12.1762	16.074	5.80221	0.0182772	0.0299783	0.0423194	5.29586	1.80778	0.00994913	13.3719	0.997281	3.16208	0.0225892	0	0.0110469	2.56671	20.1876	0.0682952
F1A	Cerebellum	NL2F1	Whole	Furse_Ex029_PlateA_360.mzXML / 360_P2_P2_H12_NL2F1C	0.477762	0.0395993	0	0	0.00343567	0.0912284	0.0131752	0	0	2.09561	1.0179	0.361622	0	0.0557952	0.478618	1.14803	0.497726	1.07526	2.33132	8.97765	3.82182	0.803423	0.185361	1.468	3.3644	0.850146	4.34449	10.4268	14.4043	5.2174	0.0469978	0.0273648	0.00650806	5.6765	4.03721	0.57483	13.8583	2.26136	3.6282	0.0412864	0.0118083	0.00727414	2.33862	20.5423	0.0570282
F1A	Cerebellum	NL3F1	Whole	Furse_Ex029_PlateA_340.mzXML / 340_P2_P2_H02_NL3F1C	0.168032	0.0128752	0	0	0	0.0605282	0.00325976	0	0.00549812	2.19004	0.910668	0.157907	0	0.0443894	0.538748	0.924693	0.207946	0.811841	2.0283	7.28898	3.11855	0.542702	0.164078	1.26585	2.86178	0.633197	3.60356	8.40465	11.7441	4.10586	0.0154369	0.00599752	0.0076739	5.42311	3.09989	0.155661	13.2577	1.44504	3.26908	0.0103997	0	0.0090046	1.89304	22.8834	0.0729342
F1A	Cerebellum	NL3M1	Whole	Furse_Ex029_PlateA_254.mzXML / 254_P2_P2_F07_NL3M1C	0.136847	0.0235218	0	0	0	0.0375533	0.00457009	0	0.0111242	1.85336	1.05214	0.259314	0.0131077	0.0279091	0.342793	1.12079	0.498415	1.07377	2.29485	9.88098	4.03443	0.812645	0.156114	1.45506	3.49718	0.883219	4.60673	11.858	14.6193	5.45791	0.0290396	0.0059215	0.0258553	0.701784	1.73923	0.0408133	13.5938	1.07414	3.38921	0.0061957	0	0	2.58122	21.2395	0.0378749
F1A	Cerebellum	NL4F2	Whole	Furse_Ex029_PlateA_004.mzXML / 004_P2_P2_A02_NL4F2C	0.133999	0.0288063	0	0	0	0.13503	0.0123692	0	0.0440282	1.53972	0.716335	0.303437	0	0.193622	0.478368	0.74477	0.389168	0.818561	1.8237	6.54738	2.86401	0.695384	0.10929	1.04276	2.41599	0.643326	3.49019	8.02631	13.8583	4.60091	0.0279144	0.0234359	0.0234278	0.578668	1.26118	0.0242419	12.9566	0.894837	2.93251	0.0525196	0	0.0293907	2.10017	20.6458	0.0870157
F1A	Cerebellum	NL4M1	Whole	Furse_Ex029_PlateA_158.mzXML / 158_P2_P2_D07_NL4M1C	0.172343	0.00611631	0	0	0	0.0615221	0.0181001	0	0.0460201	1.99003	0.879546	0.267283	0	0.104786	0.541484	1.05261	0.518305	1.18102	2.55755	9.27037	3.90325	0.826388	0.152197	1.5483	3.24932	0.946644	5.02485	10.791	16.028	4.73012	0.0204422	0.0334322	0.0235456	0.738973	1.93335	0.0891207	14.0158	1.32287	3.29624	0.0400522	0	0.00644889	2.58455	19.9767	0.122673
F1A	Cerebellum	NL5F1	Whole	Furse_Ex029_PlateA_354.mzXML / 354_P2_P2_H09_NL5F1C	0.220567	0	0	0	0	0	0	0	0.0555563	0.737098	0.160867	0.0510012	0	0	0	0.169964	0.015548	0.174898	0.689618	4.63922	1.74299	0.112338	0.233389	0.0945762	1.69925	0.151606	2.03418	5.47225	6.65646	2.88351	0	0	0	0.333898	0.232842	0	7.7633	0.0647739	1.89491	0	0	0	1.20814	13.0438	0
F1A	Cerebellum	NL5M1	Whole	Furse_Ex029_PlateA_264.mzXML / 264_P2_P2_F12_NL5M1C	0.206178	0.0171576	0	0	0	0.036369	0	0	0	2.14089	1.25785	0.51035	0.0135581	0.049113	0.534995	1.29525	0.731099	1.57053	3.22562	11.974	5.34937	1.07092	0.253512	1.97386	4.11032	1.14255	5.99707	14.0814	20.2987	6.59326	0.015426	0.00641381	0.0069955	0.691762	7.11427	1.84597	17.1664	5.32823	4.96996	0.130638	0.010137	0.00619667	3.35031	20.1411	0.0302788
F1A	Cerebellum	NL6F1	Whole	Furse_Ex029_PlateA_152.mzXML / 152_P2_P2_D04_NL6F1C	0.233218	0.0424565	0.00353986	0	0	0.131473	0.0696459	0	0.012923	1.72771	0.954647	0.460246	0.0100257	0.133818	0.601643	1.04306	0.619575	1.09112	2.42288	9.80424	4.15461	0.796906	0.152903	1.46046	3.40889	0.914948	4.78065	11.5883	17.4243	5.73566	0.116261	0.0872114	0.111028	0.526584	0.910709	0	11.977	0.714135	2.8605	0.033892	0	0.00366045	2.68049	19.1211	0.0410811
F1A	Cerebellum	NL6M1	Whole	Furse_Ex029_PlateA_346.mzXML / 346_P2_P2_H05_NL6M1C	0.149825	0.00851465	0	0	0	0.256111	0.0256948	0	0	6.65177	1.0829	0.410156	0	0.147325	1.13907	1.19415	0.513667	1.32807	3.04509	10.7623	4.26443	0.606889	0.0603588	1.9033	3.8229	0.965541	5.24307	12.2285	14.6116	4.73832	0	0	0.017989	3.44878	17.1489	3.43423	17.4925	11.3406	7.58453	0.940081	0.170424	0.0185537	2.30305	17.7274	0.0197459
F1A	Cerebellum	NN1M1	Whole	Furse_Ex029_PlateA_292.mzXML / 292_P2_P2_G02_NN1M1C	0.157378	0.0494163	0	0	0	0.118818	0.0709846	0	0.00363405	1.66915	0.847653	0.28852	0.00356958	0.0408641	0.484259	0.921787	0.45408	0.857847	1.85939	7.97899	3.16574	0.76394	0.138051	1.21142	3.16659	0.689675	3.54427	9.21099	14.9062	5.49315	0.0927576	0.0257096	0.0203543	0.523117	1.7207	0.0498934	11.6192	1.00655	2.6378	0.0180681	0	0.0113847	2.15372	14.0288	0.0973414
F1A	Cerebellum	NN2F2	Whole	Furse_Ex029_PlateA_062.mzXML / 062_P2_P2_B07_NN2F2C	0.207388	0.0151283	0	0	0	0.276794	0	0	0.0183886	1.79521	0.706009	0.0407859	0.0439382	0.0161439	0.899858	0.795794	0.125206	1.01362	2.10017	8.73593	3.7547	0.471656	0.143851	1.41565	3.45673	0.557872	3.77916	10.0163	13.266	5.44162	0	0	0	4.99951	4.40781	0.373277	15.5212	3.06357	4.95308	0.0321301	0.172183	0.0810039	2.36529	22.7546	0.0162588
F1A	Cerebellum	NN3F2	Whole	Furse_Ex029_PlateA_164.mzXML / 164_P2_P2_D10_NN3F2C	0.06938	0	0	0	0	0.0282381	0	0	0	1.6094	0.890038	0.0743268	0	0.0154768	0.324898	0.905684	0.263869	0.87249	1.7911	8.26677	3.22449	0.633051	0.0430007	1.03541	2.93241	0.585219	3.45544	9.00137	11.9074	4.52749	0.00913985	0.0072536	0	0.918848	1.28039	0	11.9008	0.862121	3.20797	0	0	0	2.23307	20.762	0
F1A	Cerebellum	NN3M2	Whole	Furse_Ex029_PlateA_072.mzXML / 072_P2_P2_B12_NN3M2C	0.0934762	0	0	0	0	0	0	0	0.0920504	1.65468	0.729809	0.0634162	0	0.227328	0.234006	0.729072	0.222724	0.991224	1.82521	6.86387	3.024	0.500875	0.0970867	1.06116	2.51055	0.462901	3.3732	7.9888	9.88946	3.36831	0	0	0	1.54762	3.17826	0.39797	15.4468	2.188	3.98542	0.0332467	0	0	2.05094	25.6726	0.128192
F1A	Cerebellum	NN4F2	Whole	Furse_Ex029_PlateA_006.mzXML / 006_P2_P2_A03_NN4F2C	0.294152	0.0994885	0.00201726	0	0	0.0985407	0.0234153	0	0.0104498	1.54767	1.05387	0.496324	0.00420467	0.0727873	0.561806	1.23838	0.668752	1.17204	2.42239	10.7578	4.53451	0.934569	0.178164	1.41937	3.85957	0.894611	4.62133	12.4325	17.7437	6.57927	0.0908163	0.0674152	0.122423	0.846725	0.971032	0.0045029	11.5923	0.770043	2.84227	0.0187541	0	0	3.00365	18.1105	0.0312797
F1A	Cerebellum	NN5F2	Whole	Furse_Ex029_PlateA_104.mzXML / 104_P2_P2_C04_NN5F2C	0.0316917	0.0200497	0.00449486	0	0	0	0	0.00293879	0	1.49259	0.558193	0.0382584	0	0	0.195724	0.503903	0.0753799	0.451392	1.20637	5.09996	2.13065	0.163131	0.0208846	0.618637	2.10458	0.226976	2.16386	5.73763	7.2171	2.75996	0	0	0	0.518533	0.999234	0	11.5206	0.683935	3.04934	0	0	0.00792768	1.37617	22.9653	0.00810031
F1A	Cerebellum	NN5M1	Whole	Furse_Ex029_PlateA_146.mzXML / 146_P2_P2_D01_NN5M1C	0.0318144	0	0	0	0	0.0158961	0	0	0.0100344	1.46203	0.855811	0.204687	0	0.0174346	0.210094	0.931189	0.174277	0.866536	1.74566	8.17274	3.33268	0.735546	0.105392	1.10208	3.07009	0.554912	3.26397	9.34998	11.9059	4.92806	0.00812835	0.00680487	0.00791144	0.604404	1.25195	0	13.5406	0.824992	3.42204	0	0	0	2.31587	23.4009	0
F1A	Cerebellum	NN6F2	Whole	Furse_Ex029_PlateA_052.mzXML / 052_P2_P2_B02_NN6F2C	0.0828868	0.00558983	0	0.00487062	0	0.0630077	0.0103769	0	0.057683	1.71976	0.767759	0.133033	0.00860789	0.227848	0.457744	0.935023	0.318923	0.9269	1.98978	7.93661	3.34841	0.732614	0.0418274	1.28238	2.8348	0.696508	3.87902	9.05582	13.4549	4.54201	0	0	0	0.723058	1.65798	0.0324952	13.7303	1.2019	3.41839	0.0407761	0	0	2.50899	23.0146	0.0829755
F1A	Cerebellum	NN6M1	Whole	Furse_Ex029_PlateA_114.mzXML / 114_P2_P2_C09_NN6M1C	0.10345	0	0	0	0	0.0399688	0	0	0.00705107	2.10871	1.1203	0.442136	0	0.0346675	0.466799	1.30159	0.513604	1.21811	2.69884	10.5128	4.62304	0.848315	0.183948	1.62004	3.9564	0.746483	4.64198	11.5315	16.3521	5.6135	0.00862564	0.0250141	0.016797	0.745738	1.90261	0.0159943	13.6733	1.07111	3.67379	0.0122976	0	0	2.59785	23.9773	0.0365741
F1A	Cerebellum	NN7M1	Whole	Furse_Ex029_PlateA_308.mzXML / 308_P2_P2_G10_NN7M1C	0.131599	0	0	0	0	0.0124335	0	0	0	2.20088	0.957481	0.141445	0	0.0246822	0.322745	0.905449	0.166876	1.15184	2.56286	9.36424	3.96602	0.589688	0.132426	1.42905	3.24808	0.848184	4.72246	11.161	14.3295	4.76294	0	0.0123862	0	4.90577	2.96941	0.0419982	15.3927	1.76368	3.80876	0	0	0	2.72424	25.413	0.031654
[truncated: 395 more columns]

## Sheet: F1A, Cerebellum, -ve
				x.targets.name	Cer_36:1_[M-H]1-	Cer_36:2_[M-H]1-	Cer_38:1_[M-H]1-	Cer_38:2_[M-H]1-	Cer_39:2_[M-H]1-	Cer_40:1_[M-H]1-	Cer_40:2_[M-H]1-	Cer_41:2_[M-H]1-	Cer_42:1_[M-H]1-	Cer_42:2_[M-H]1-	CL(70:05)_[M]2-	CL(76:07)_[M]2-	CL(78:00)_[M]2-	LPC_20:3_[M+OAC]1-	LPC_20:4_[M+Cl]1-	LPC_20:4_[M+OAC]1-	LPC_22:6_[M+Cl]1-	LPC_22:6_[M+OAC]1-	LPC_24:0_[M+OAC]1-	LPC_O-10:1_[M+OAC]1-	LPC-2O_20:1_[M+Cl]1-	LPC-O_18:1_[M+Cl]1-	LPE_20:4_[M-H]1-	LPE_20:5_[M-H]1-	LPE_22:6_[M-H]1-	LPE-O_18:0_[M-H]1-	LPE-O_18:1_[M-H]1-	LPE-P_16:0_[M-H]1-	LPG(35:0)_[M]-	LPI(20:4)	LPS_22:6_[M-H]1-	PA(32:0)	PA(32:1)	PA(34:0)	PA(34:1)	PA(34:2)	PA(36:1)	PA(36:2)	PA(36:4)	PA(38:5)	PA(38:6)	PA(40:7)	PC_28:1_[M+OAC]1-	PC_28:2_[M+Cl]1-	PC_28:2_[M+OAC]1-
				targets.mz	564.536	562.52	592.567	590.552	604.567	620.599	618.583	632.599	648.63	646.614	713.494	753.525	774.596	604.362	578.302	602.346	602.302	626.346	666.471	454.257	570.37	542.338	500.278	498.263	524.278	466.33	464.315	436.283	749.57	619.288	568.268	647.465	645.45	675.496	673.481	671.465	701.512	699.496	695.465	721.481	719.465	745.481	734.498	708.438	732.482
F1A	Cerebellum	LL3F1	Whole	Furse_Ex029_PlateA_298.mzXML / 298_P2_P2_G05_LL3F1C	0.272464	0	0.028799	0	0	0.00799217	0.112987	0.00676055	0.003181	0.190899	0.00780457	0.0035649	0.729278	0.010076	0.00231126	0	0.00590131	0	0	0.00283853	0	0.00417556	0.268072	0	1.02127	0.00611247	0.817326	0.427411	0	0.0266033	0.0189554	0.227621	0.122094	0.571465	7.04714	0.193749	9.63197	3.65064	0.715286	0.488059	0.0931622	0.0223856	0.000491955	0	0.00291696
F1A	Cerebellum	LL3M2	Whole	Furse_Ex029_PlateA_022.mzXML / 022_P2_P2_A11_LL3M2C	0.651049	0.0498994	0.1707	0.0159916	0	0.0473369	0.265714	0.0490533	0.0381281	0.400217	0.129485	0.00539606	0.663465	0.00561963	0	0.00369636	0.00325934	0.00895468	0.00486256	0.00401747	0.0112766	0.0262923	0.482143	0.00231077	1.93346	0.00566931	1.00997	0.529811	0.00607152	0.00926871	0.016384	0.266571	0.170418	0.559319	6.24714	0.258578	9.00972	4.42486	0.672137	0.466471	0.178855	0.119735	0	0	0
F1A	Cerebellum	LL4F2	Whole	Furse_Ex029_PlateA_294.mzXML / 294_P2_P2_G03_LL4F2C	0.680256	0.0765902	0.19268	0.032132	0	0.0518493	0.337355	0.100963	0.042396	0.517168	0.239711	0.309919	0.526713	0.00157684	0.0018145	0.00209934	0	0.00353099	0.00478243	0.0421662	0.00605642	0.00900041	0.427306	9.87514e-06	1.78578	0.00911635	1.18228	0.623692	0.00219783	0.0525773	0.0355404	0.282364	0.206167	0.5717	7.06086	0.257394	10.827	4.44821	0.767878	0.488488	0.179564	0.104609	0.00245523	0	0
F1A	Cerebellum	LL4M1	Whole	Furse_Ex029_PlateA_050.mzXML / 050_P2_P2_B01_LL4M1C	0.522381	0.00959865	0.139489	0	0.00174783	0.0129203	0.224133	0.0180575	0.01762	0.319691	0.0705151	0.00865318	0.817156	0.0240582	0.000371683	0	0	0	0	0	0.0068688	0.00578747	0.240882	0	1.30488	0	0.894851	0.510638	0.00377362	0.00468452	0	0.299657	0.13095	0.683521	8.12241	0.289347	10.6756	4.21868	0.890269	0.566129	0.134648	0.0275837	0.00291655	0	0
F1A	Cerebellum	LL5F1	Whole	Furse_Ex029_PlateA_244.mzXML / 244_P2_P2_F02_LL5F1C	0.280885	0	0.0721727	0.00262145	0	0.028164	0.232569	0.0444092	0.0183808	0.311075	0.0146027	0.00742618	0.755028	0.00298395	0	0	0	0	0	0.00322587	0	0	0.275456	0	1.06489	0.00617497	0.904733	0.528618	0	0.00684179	0.00516359	0.334945	0.177721	0.685213	7.84801	0.205675	10.4347	3.88806	0.759869	0.477989	0.135825	0.0241282	0	0	0
F1A	Cerebellum	LL5M1	Whole	Furse_Ex029_PlateA_214.mzXML / 214_P2_P2_E11_LL5M1C	0.59786	0.0538388	0.16654	0.0146026	0.00206995	0.0679714	0.417172	0.108722	0.0622298	0.58541	0.15053	0.0185778	0.552406	0.00556762	0	0.00592467	0	0.0084052	0.00743697	0.0541601	0.00981331	0.0226176	0.582735	0.00351996	1.52939	0.007479	1.12098	0.603145	0.00130576	0.0137456	0.00745798	0.316789	0.209181	0.663159	7.79947	0.28768	11.0654	4.40989	0.803354	0.523574	0.18742	0.0925974	0.00188935	0	0
F1A	Cerebellum	LL6F1	Whole	Furse_Ex029_PlateA_208.mzXML / 208_P2_P2_E08_LL6F1C	1.11273	0.281451	0.064885	0.0121435	0.0018675	0.00188471	0.095947	0.00636908	0.00262088	0.121626	0.112167	0.00779095	0.420596	0.00681922	0.00522973	0	0.00493803	0	0	0.00908199	0	0.00364156	0.464539	0	1.07938	0.00371116	0.771492	0.542454	0.0106071	0.0611715	0.0459335	0.217548	0.0918183	0.328367	3.95268	0.148695	6.69256	2.12251	0.552208	0.335226	0.200236	0.150546	0	0	0
F1A	Cerebellum	LL6M1	Whole	Furse_Ex029_PlateA_258.mzXML / 258_P2_P2_F09_LL6M1C	0.64383	0.0934745	0.195655	0.0172226	0	0.0597962	0.312657	0.0994493	0.0402523	0.497378	0.162691	0.50489	0.660305	0.1776	0	0	0	0.00342537	0	0.0205705	0.000853736	0.00151606	0.254329	0	0.930632	0.00582465	0.898104	0.489618	0.00579395	0.0312256	0.0330686	0.329231	0.261675	0.711248	8.58543	0.305337	12.691	4.66449	0.899117	0.589993	0.199594	0.0886283	0	0	0.00196674
F1A	Cerebellum	LL8F2	Whole	Furse_Ex029_PlateA_302.mzXML / 302_P2_P2_G07_LL8F2C	0.571679	0.0973802	0.180124	0.0496213	0	0.110744	0.523281	0.145237	0.106184	0.712559	0.122253	0.0211074	0.718358	0.00469948	0	0.00253494	0	0	0.00187253	0.0280837	0.00383366	0.00995268	0.321781	0.00240079	1.12368	0.00466114	1.04502	0.614073	0.00281077	0.0617788	0.0255954	0.351443	0.22963	0.728316	8.97348	0.285375	14.0924	4.77148	0.872473	0.5844	0.198067	0.0960686	0.00247006	0	0
F1A	Cerebellum	LL8M1	Whole	Furse_Ex029_PlateA_296.mzXML / 296_P2_P2_G04_LL8M1C	0.551323	0.0483867	0.163176	0.0169023	0	0.0375524	0.276697	0.0716659	0.0502883	0.464864	0.11261	0.0088848	0.770467	0.0364886	0.00244955	0.00215491	0.00215675	0	0	0.00756528	0	0.00711119	0.251267	0	1.10029	0.00240555	0.935755	0.525043	0.00287522	0.0223862	0.0199036	0.293326	0.253507	0.707563	8.09117	0.317662	11.5556	4.59344	0.857542	0.565232	0.166238	0.0664548	0.0011114	0.0021147	0.00290478
F1A	Cerebellum	LN1F1	Whole	Furse_Ex029_PlateA_310.mzXML / 310_P2_P2_G11_LN1F1C	0.559481	0.07062	0.175077	0.0109157	0	0.0377892	0.308157	0.0646069	0.0498838	0.463455	0.134635	0.499346	0.73128	0.00629557	0.00149432	0.00177369	0.00426685	0	0	0.0246428	0.00222594	0.00312166	0.290493	0	1.08067	0.00396253	0.951282	0.559421	0.001937	0.0412014	0.0292138	0.274777	0.187063	0.615833	7.46202	0.247173	11.0681	4.42931	0.808406	0.532355	0.157208	0.0931351	0.00118863	0	0
F1A	Cerebellum	LN2F2	Whole	Furse_Ex029_PlateA_120.mzXML / 120_P2_P2_C12_LN2F2C	0.513658	0.0737057	0.139779	0.0198154	0	0.0935004	0.497567	0.146257	0.0786739	0.634496	0.0583618	0.111192	0.763125	0.0110353	0.00259208	0.00254256	0	0	0.00586137	0.0586444	0.00202608	0.00624464	0.315356	0.00376542	1.08542	0.0132125	1.10074	0.615954	0.00936682	0.00546959	0.0058274	0.334459	0.222177	0.706181	8.30153	0.262884	12.693	4.78262	0.82161	0.554617	0.161416	0.0952243	0.000523735	0	0.00115804
F1A	Cerebellum	LN3F2	Whole	Furse_Ex029_PlateA_162.mzXML / 162_P2_P2_D09_LN3F2C	0.647346	0.0634432	0.200545	0.0238069	0	0.0517234	0.346368	0.0741324	0.0369201	0.500616	0.10758	0.00763788	0.686877	0.068341	0.00847753	0.00275636	0	0	0.0024493	0.0135116	0.00197674	0.0171156	0.285983	0.00127698	1.07664	0.00895407	0.976546	0.506943	0.00200046	0.0397152	0.00517222	0.304363	0.217791	0.637319	8.0307	0.266148	11.617	4.4791	0.829006	0.530234	0.186697	0.0947432	0.001244	0	0.00310121
F1A	Cerebellum	LN3M2	Whole	Furse_Ex029_PlateA_168.mzXML / 168_P2_P2_D12_LN3M2C	0.539925	0.0830897	0.15863	0.0285617	0	0.0945123	0.53808	0.171265	0.0937084	0.713475	0.112043	0.385053	0.72003	0.00477483	0	0.00154196	0	0.00361354	0.0066403	0.126774	0.00383498	0.0168321	0.353074	0	1.34616	0.0101542	1.3566	0.722365	0.00407279	0.0199014	0.0175756	0.401669	0.254015	0.792412	8.73973	0.345657	13.2502	5.54315	0.934437	0.641977	0.210442	0.149977	0.00254919	0	0
F1A	Cerebellum	LN4F2	Whole	Furse_Ex029_PlateA_010.mzXML / 010_P2_P2_A05_LN4F2C	1.09391	0	0.293584	0	0	0.00994529	0	0	0	0.0663008	0.023379	0.00526033	0.0829312	0.00985843	0	0	0.0202235	0	0.615792	0	0	0	4.02009	0	9.42656	0	0.0919157	0.120589	0	0	0.00624356	1.2893	0.0410076	2.11077	6.59188	0.0545113	9.39053	3.55958	0.469335	0.268166	0.0116472	0.00485069	0	0	0
F1A	Cerebellum	LN4M1	Whole	Furse_Ex029_PlateA_102.mzXML / 102_P2_P2_C03_LN4M1C	0.548804	0.0277652	0.167204	0	0.00209752	0.0374111	0.27163	0.0514284	0.0165019	0.3857	0.0883065	0.0141811	0.855661	0.261111	0.0555733	0.00174919	0.0319786	0.00197406	0	0.00301447	0	0.00228654	0.263427	0	1.03971	0.00825156	0.929629	0.499753	0.00230863	0.0251875	0.00801107	0.301862	0.242336	0.662734	8.16379	0.313703	11.5009	4.67005	0.846967	0.557758	0.190555	0.0591579	0.00235779	0	0
F1A	Cerebellum	LN5F2	Whole	Furse_Ex029_PlateA_068.mzXML / 068_P2_P2_B10_LN5F2C	0	0	0.0101228	0	0	0	0	0	0	0	0	0.000803471	0.457532	0.0130646	0	0.00993651	0	0	0	0	0	0	0.0602394	0	1.16245	0	0.382626	0.116542	0	0	0	0.0964952	0.0130884	0.337414	6.8828	0.016673	8.35303	3.22131	0.376981	0.169574	0.0459094	0	0	0	0.0105466
F1A	Cerebellum	LN5M1	Whole	Furse_Ex029_PlateA_260.mzXML / 260_P2_P2_F10_LN5M1C	0.295081	0	0.0414933	0	0	0.00527891	0.0792753	0.00679736	0.00309457	0.170365	0.0314233	0.0178341	0.657314	0.0120969	0.00333	0	0.0248981	0	0	0.00318722	0	0.00355479	0.238833	0	1.1687	0	0.804508	0.528496	0	0.0149383	0.0107806	0.244427	0.179523	0.479791	6.17117	0.219277	8.39098	3.75402	0.663237	0.461682	0.101175	0.0264828	0	0	0
F1A	Cerebellum	LN6M3	Whole	Furse_Ex029_PlateA_166.mzXML / 166_P2_P2_D11_LN6M3C	0.612934	0.0680133	0.178212	0.0267184	0	0.0607112	0.410088	0.114206	0.0597875	0.573743	0.151508	0.385552	0.602571	0	0	0	0	0.00396013	0	0.0738283	0.00350431	0.011213	0.347387	0.00105759	1.34211	0.0129462	1.28481	0.653837	0.00582613	0.0379393	0.0165081	0.309345	0.233914	0.655683	7.83191	0.318824	11.8388	5.04885	0.865174	0.571228	0.187052	0.128384	0.00242426	0	0
F1A	Cerebellum	LN7M2	Whole	Furse_Ex029_PlateA_242.mzXML / 242_P2_P2_F01_LN7M2C	0.716078	0.0540589	0.17157	0.00493503	0	0.0472391	0.310817	0.0618371	0.0176739	0.427757	0.163024	0.0130413	0.494837	0.00293997	0	0.00301138	0	0.00483485	0.00633657	0.0167896	0.00472015	0.0239614	0.414037	0.00246727	1.8506	0.00501363	1.10769	0.528106	0.00757582	0.00212397	0.00702824	0.25007	0.132813	0.474514	5.67304	0.243385	8.22029	3.89901	0.677897	0.471468	0.17925	0.104961	0	0	0.00378911
F1A	Cerebellum	NL1M1	Whole	Furse_Ex029_PlateA_356.mzXML / 356_P2_P2_H10_NL1M1C	0.70315	0.0977733	0.130891	0.0153219	0	0.0836614	0.403818	0.0657414	0.0880707	0.555209	0.136837	0.0134893	0.526913	0	0.00626044	0.00559215	0	0.00311858	0.00427826	0.149978	0.0211117	0.0428878	0.520634	0.00317166	1.83526	0.0237231	1.19389	0.665208	0.0071041	0.0031394	0.0121769	0.350894	0.280903	0.779369	8.97507	0.370611	11.581	4.85458	0.896243	0.589344	0.205799	0.0720866	0.00695869	0	0
F1A	Cerebellum	NL2F1	Whole	Furse_Ex029_PlateA_360.mzXML / 360_P2_P2_H12_NL2F1C	0.65339	0.155738	0.134459	0.0164249	0.0022504	0.0885988	0.393598	0.0951433	0.110872	0.554251	0.153801	0.399371	0.52617	0.00286128	0	0.00191442	0	0.00414946	0.00216996	0.220575	0.0179593	0.0174851	0.609292	0.00220668	1.87495	0.0107943	1.20483	0.706958	0.00143966	0.0509169	0.0268747	0.338146	0.225515	0.707545	7.72567	0.291227	11.1085	4.73776	0.864882	0.594623	0.254279	0.11095	0.00818389	0	0.00221391
F1A	Cerebellum	NL3F1	Whole	Furse_Ex029_PlateA_340.mzXML / 340_P2_P2_H02_NL3F1C	0.787606	0.0896877	0.192774	0.0122256	0	0.06675	0.33496	0.105482	0.0902937	0.486238	0.168397	0.123911	0.548309	0.00209526	0.00281723	0	0.00197283	0.00072646	0	0.0463065	0.00171341	0.0143755	0.502425	0	1.83075	0.0150694	1.45042	0.663939	0.00400966	0.0160236	0	0.226912	0.111482	0.492326	5.42325	0.176548	8.19819	4.08885	0.564881	0.410837	0.155146	0.117144	0	0	0
F1A	Cerebellum	NL3M1	Whole	Furse_Ex029_PlateA_254.mzXML / 254_P2_P2_F07_NL3M1C	0.273598	0.0187108	0.0289581	0.00261217	0	0.00869514	0.164974	0.0175395	0.0107671	0.19968	0.100582	0.00179908	0.732434	0.02483	0.00277826	0.00261312	0.013547	0.00225082	0	0.023192	0	0.00218671	0.325942	0	1.19863	0.0019526	0.950696	0.532401	0.00390588	0.0245692	0.0289093	0.347709	0.282516	0.728922	8.54611	0.330005	10.5819	4.80977	0.832526	0.608057	0.203246	0.0854547	0.00160649	0	0
F1A	Cerebellum	NL4F2	Whole	Furse_Ex029_PlateA_004.mzXML / 004_P2_P2_A02_NL4F2C	0.625861	0.042501	0.18006	0.0112846	0	0.0347296	0.247715	0.0614908	0.0416098	0.380622	0.0797339	0.00552972	0.941974	0.0576416	0	0	0.00710752	0.00137413	0	0.0038682	0.00134052	0.00635056	0.241043	0	0.964453	0.00398021	0.931709	0.502207	0.0155934	0.0255553	0.0260596	0.218815	0.165615	0.531418	6.40348	0.234936	9.56257	4.2755	0.69016	0.467018	0.189402	0.124568	0.0035178	0.00161261	0
F1A	Cerebellum	NL4M1	Whole	Furse_Ex029_PlateA_158.mzXML / 158_P2_P2_D07_NL4M1C	0.676547	0.0352706	0.170097	0.0386416	0	0.0884581	0.438416	0.11631	0.0771834	0.636803	0.129548	0.0141984	0.667364	0.00699315	0.00228327	9.533e-05	0.00181979	0.00193028	0	0.0162211	0.00979767	0.00951453	0.306593	0.00360918	1.34721	0.00944244	1.29526	0.702582	0.0029918	0.0577974	0.0206655	0.330093	0.195637	0.593164	7.31769	0.293604	10.7447	5.07881	0.78817	0.532175	0.194226	0.117633	0	0	0
F1A	Cerebellum	NL5F1	Whole	Furse_Ex029_PlateA_354.mzXML / 354_P2_P2_H09_NL5F1C	0.20718	0	0.0189543	0.00409095	0	0	0.0166803	0	0	0.0708276	0.0101916	0.00495398	0.717136	0.00456799	0	0	0.00924063	0.00454793	0	0.00190798	0	0	0.338948	0	1.31631	0	0.885817	0.465186	0	0.00950403	0.0176575	0.139848	0.120371	0.495329	6.08703	0.139174	8.09718	3.20051	0.650631	0.42178	0.0652307	0.00475726	0	0	0
F1A	Cerebellum	NL5M1	Whole	Furse_Ex029_PlateA_264.mzXML / 264_P2_P2_F12_NL5M1C	0.655397	0.140495	0.202641	0.0349785	0	0.148341	0.597625	0.166789	0.128879	0.809804	0.0861524	0.00506345	0.795358	0.00201205	0	0.00215688	0	0.00232826	0.00750967	0.231686	0.0106833	0.00872829	0.412648	0.00132887	1.26255	0.00296867	1.25908	0.716349	0.00664964	0	0.00232747	0.400192	0.291815	0.821378	9.03592	0.322838	12.9819	5.09112	0.955415	0.666821	0.179827	0.11013	0	0.00173542	0.00583693
F1A	Cerebellum	NL6F1	Whole	Furse_Ex029_PlateA_152.mzXML / 152_P2_P2_D04_NL6F1C	0.576528	0.0563688	0.196112	0.0197806	0	0.0544188	0.275606	0.0851216	0.0498144	0.457272	0.130396	0.134836	0.705173	0.00420875	0	0	0.00293875	0	0	0.0050666	0.00239798	0.00196566	0.1687	0	0.702445	0.00614047	0.892633	0.498586	0.00283783	0.0809997	0.0376092	0.286043	0.218256	0.657294	7.9081	0.287334	12.1504	4.54324	0.846375	0.554864	0.198215	0.0890169	0	0	0
F1A	Cerebellum	NL6M1	Whole	Furse_Ex029_PlateA_346.mzXML / 346_P2_P2_H05_NL6M1C	1.50346	0.235056	0.523368	0.07914	0.00269052	0.316985	0.797049	0.227116	0.464139	1.0919	0.0941908	0.00346687	1.04491	0.018259	0.00546523	0	0	0	0.033755	0.0108321	0.0251067	0	1.57523	0.00785346	3.69482	0.00759321	0.998209	0.485959	0.0164856	0.00422658	0.0151495	1.50112	0.0917382	2.11539	6.83139	0.241934	12.9106	4.72612	0.646053	0.451788	0.196641	0.147647	0	0.00553867	0.0193764
F1A	Cerebellum	NN1M1	Whole	Furse_Ex029_PlateA_292.mzXML / 292_P2_P2_G02_NN1M1C	0.511998	0.0467694	0.151677	0.0212434	0.00260389	0.0780142	0.384937	0.141442	0.0613702	0.559453	0.134916	0.024054	0.635555	0	0.00154251	0.00307173	0.000996854	0.00311959	0	0.0679398	0.00660901	0.00640814	0.345655	0	1.07033	0.00145584	1.06904	0.632967	0.00433998	0.0459343	0.0339784	0.307455	0.248406	0.642004	7.91196	0.315572	12.8124	4.84608	0.845082	0.61065	0.22446	0.111013	0.00212321	0	0.0022971
F1A	Cerebellum	NN2F2	Whole	Furse_Ex029_PlateA_062.mzXML / 062_P2_P2_B07_NN2F2C	0.635028	0.00611445	0.211688	0.00739169	0	0.0790743	0.417014	0.108336	0.108087	0.549648	0.117296	0.0254963	0.644668	0.00581926	0	0.00339838	0.0029319	0.00610735	0	0.00297764	0.0320345	0.0441465	0.437455	2.83109e-05	1.94699	0.0115115	1.10191	0.595475	0.00807926	0	0.00339875	0.28791	0.168535	0.647537	7.03125	0.219369	10.4137	4.39861	0.71093	0.437112	0.138996	0.0998354	0	0	0
F1A	Cerebellum	NN3F2	Whole	Furse_Ex029_PlateA_164.mzXML / 164_P2_P2_D10_NN3F2C	0.519611	0.0191635	0.162463	0.00574021	0	0.0255341	0.194556	0.0275781	0.0191045	0.318324	0.0437211	0.0150513	0.732152	0.0726612	0.00323316	0.00259558	0.00274115	0.00301027	0	0.00280662	0	0	0.214166	0	1.03015	0.00664442	0.937984	0.493056	0	0	0.00923154	0.27484	0.142555	0.568175	6.76386	0.22064	9.54998	3.99253	0.770408	0.500594	0.134224	0.0606665	0	0	0.00303902
F1A	Cerebellum	NN3M2	Whole	Furse_Ex029_PlateA_072.mzXML / 072_P2_P2_B12_NN3M2C	0.633777	0.0118544	0.0999441	0.00627381	0	0.0224772	0.28176	0.0425131	0.00525751	0.362918	0.117138	0.00798581	0.582512	0.00839431	0	0.00646389	0.00230852	0.0131379	0.0166437	0.0256384	0.0227452	0.0381105	0.515596	0.00829272	2.23968	0.00251956	1.25876	0.582874	0.0225451	0.00851392	0.00672567	0.328028	0.111794	0.4676	5.2453	0.175148	7.22067	4.04292	0.561134	0.393712	0.149141	0.147874	0	0	0
F1A	Cerebellum	NN4F2	Whole	Furse_Ex029_PlateA_006.mzXML / 006_P2_P2_A03_NN4F2C	0.428294	0.0254979	0.10975	0.00179605	0	0.0535478	0.217777	0.0262598	0.0263675	0.333369	0.0278395	0.00615864	0.878888	0.00625308	0.00789207	0.00182282	0.0196106	0	0	0.00863569	0.00406555	0.00710509	0.315797	0.0020222	1.00853	0	0.678842	0.444542	0.00271778	0.0168585	0.0293979	0.283465	0.207448	0.685583	8.15492	0.252847	11.6229	4.06884	0.800977	0.528068	0.161898	0.0509679	0.00208447	0	0.00177931
F1A	Cerebellum	NN5F2	Whole	Furse_Ex029_PlateA_104.mzXML / 104_P2_P2_C04_NN5F2C	0.719994	0.00721954	0.154203	0.00274437	0.00312281	0	0.0768962	0.00568745	0	0.172308	0.0653797	0.00816597	0.732962	0.00403244	0.00446807	0.00363334	0.00311804	0	0	0	0	0.0030177	0.304447	0.0033048	1.45072	0.00331783	1.08296	0.443978	0.00818339	0.0100697	0.00367915	0.189702	0.0378417	0.367771	4.74245	0.120977	6.78024	3.57402	0.494669	0.370044	0.0731117	0.101891	0	0	0
F1A	Cerebellum	NN5M1	Whole	Furse_Ex029_PlateA_146.mzXML / 146_P2_P2_D01_NN5M1C	0.569745	0.0467848	0.140386	0.00899257	0	0.0221948	0.193107	0.0195703	0.0162762	0.336419	0.0807206	0.0138779	0.729935	0.0374374	0.00228621	0.00223062	0.00776186	0.00285544	0	0.017432	0.000135419	0.0025425	0.302631	0	1.33801	0.0068413	0.88856	0.510161	0.00221391	0.00387406	0.00548348	0.293342	0.189829	0.601557	6.93296	0.282767	9.59846	3.99941	0.752542	0.460627	0.135761	0.0609699	0	0	0.00356447
F1A	Cerebellum	NN6F2	Whole	Furse_Ex029_PlateA_052.mzXML / 052_P2_P2_B02_NN6F2C	0.709499	0.0206409	0.178122	0.0123795	0	0.0419128	0.312147	0.0776417	0.0214483	0.464032	0.134011	0.01221	0.665282	0.00348245	0.00245668	0.00612911	0.002037	0.00252974	0.0124468	0.0116287	0.00431599	0.0305286	0.412057	0.00225169	1.61346	0.0109723	1.07435	0.574064	0.00935349	0.0136202	0.0067837	0.295725	0.177816	0.587373	7.00101	0.22019	9.82514	4.29518	0.757117	0.475225	0.186876	0.121354	0.0031432	0	0
F1A	Cerebellum	NN6M1	Whole	Furse_Ex029_PlateA_114.mzXML / 114_P2_P2_C09_NN6M1C	0.710652	0.0908634	0.178724	0.0375874	0	0.0809304	0.469337	0.115857	0.0595795	0.593469	0.14506	0.0150441	0.615239	0.0348161	0.0152647	0.00206124	0	0.0052743	0.00616458	0.0757755	0.00360165	0.0181662	0.609299	0	2.05784	0.00307792	1.09051	0.595299	0.00747497	0.00569466	0.0062013	0.328247	0.221142	0.686079	7.99835	0.272343	11.2394	4.48046	0.80301	0.550734	0.133826	0.0849455	0.00204789	0.00259692	0
F1A	Cerebellum	NN7M1	Whole	Furse_Ex029_PlateA_308.mzXML / 308_P2_P2_G10_NN7M1C	0.705926	0.0535692	0.150938	0.00731281	0	0.0528117	0.43615	0.083544	0.037728	0.551055	0.129834	0.0240896	0.567747	0.00521479	0.00688538	0	0	0.00317299	0.00923528	0.0305766	0.0207911	0.0389366	0.563346	0.00277318	2.41874	0.00997968	1.32328	0.694281	0.00989575	0.0033936	0.00465161	0.346033	0.158301	0.536439	6.69054	0.231339	8.91387	4.21156	0.732057	0.519959	0.181558	0.101702	0.00852887	0.00327487	0
[truncated: 320 more columns]

## Sheet: F1A, Cerebrum, +ve
				x.targets.name	Campesteryl ester (16:0)_[M+H]1+	Campesteryl ester (18:1)_[M+H]1+	CE(20:04)_[M+Na]1+	CE(20:04)_[M+NH4]1+	CE(22:03)_[M+Na]1+	CE(22:05)_[M+Na]1+	CE(22:06)_[M+Na]1+	CE(22:06)_[M+NH4]1+	Cer(23:00)	Cer(36:01)_[M+H-H2O]1+	Cer(36:02)_[M+H]1+	Cer(36:02)_[M+H-H2O]1+	Cer(37:01)_[M+H-H2O]1+	Cer(38:01)_[M+H]1+	Cer(38:01)_[M+H-H2O]1+	Cer(38:02)_[M+H]1+	Cer(39:01)_[M+H-H2O]1+	Cer(40:01)_[M+H]1+	Cer(40:01)_[M+H-H2O]1+	Cer(40:02)_[M+H]1+	Cer(40:02)_[M+H-H2O]1+	Cer(40:03)	Cer(41:00)	Cer(41:01)_[M+H-H2O]1+	Cer(41:02)_[M+H]1+	Cer(42:00)	Cer(42:01)_[M+H-H2O]1+	Cer(42:02)_[M+H]1+	Cer(42:02)_[M+H-H2O]1+	Cer(42:03)	Cer(43:03)	Cer(44:02)_[M+H-H2O]1+	Cer(44:03)	Cholesterol)_[M+H-H2O]1+ & lathosterol_[M+H-H2O]1+	DG(34:02)_[M+H-H2O]1+	DG(34:03)_[M+H-H2O]1+	DG(36:02)_[M+H-H2O]1+	DG(36:03)_[M+H-H2O]1+	DG(36:04)_[M+H-H2O]1+	DG(36:05)_[M+H-H2O]1+	DG(37:03)_[M+NH4]1+	DG(37:05)_[M+NH4]1+	DG(38:01)_[M+H-H2O]1+	DG(38:04)_[M+H-H2O]1+	DG(38:04)_[M+NH4]1+
				targets.mz	639.607	665.623	695.574	690.618	725.621	721.589	719.574	714.618	386.363	548.54	564.535	546.524	562.556	594.582	576.571	592.566	590.587	622.613	604.603	620.598	602.587	618.582	638.645	618.618	634.613	652.66	632.634	648.629	630.618	646.613	660.629	658.65	674.645	369.352	575.503	573.488	603.535	601.519	599.503	597.488	650.572	646.54	633.582	627.535	662.572
F1A	Right Brain	LL3F1	Whole	Furse_Ex029_PlateA_306.mzXML / 306_P2_P2_G09_LL3F1RB	0.075472	0	0	0	0	0.313848	0.0736115	0	0	2.01731	0.727642	0.402956	0	0	0.0430437	0.776519	0.0405194	0.33433	1.03494	5.26675	2.2045	0.425502	0.00885141	0.407872	2.08514	0.0611923	1.37255	4.6351	5.79192	2.96853	0	0	0.00439526	0.510654	1.91982	0.0101884	7.78663	1.07653	5.33939	0.0173749	0	0	0.857134	38.3151	0.0152591
F1A	Right Brain	LL3M2	Whole	Furse_Ex029_PlateA_290.mzXML / 290_P2_P2_G01_LL3M2RB	0.0310557	0	0	0	0	0.151486	0.0307004	0	0	2.27874	0.632055	0.21689	0	0	0.0716091	0.701405	0.0527815	0.284436	1.07118	5.53221	2.39287	0.290231	0.124277	0.444214	2.11002	0.0499254	1.78958	5.22494	6.54963	3.09616	0	0	0	0.601333	2.1227	0	8.79305	1.31055	5.58445	0.0108419	0	0	0.987877	40.0111	0
F1A	Right Brain	LL4F2	Whole	Furse_Ex029_PlateA_024.mzXML / 024_P2_P2_A12_LL4F2RB	0.0709322	0.0121736	0	0	0	0.26826	0.111645	0.00620212	0.00858311	1.97167	0.88089	0.568865	0	0.1061	0.220409	0.919556	0.184154	0.623862	1.37976	6.72276	2.66752	0.624939	0.0453785	0.862556	2.50457	0.16909	2.1603	6.4373	8.44852	3.93207	0	0	0	1.31783	1.77894	0.0355382	8.06187	0.958261	4.65731	0.00676905	0	0	1.32859	32.6027	0
F1A	Right Brain	LL4M1	Whole	Furse_Ex029_PlateA_352.mzXML / 352_P2_P2_H08_LL4M1RB	0.765815	0.0277902	0	0	0	0.590229	0.179754	0	0.00613626	1.94279	0.89699	0.269726	0.216265	0.0722728	0.181526	0.539231	0.0879152	0.375946	1.03599	4.62633	1.71412	0.444452	0.0666063	0.568539	1.92657	0.202272	1.75907	5.26657	5.54558	2.78486	0	0	0.0152703	23.7801	7.51737	1.53224	11.3652	3.87945	5.74392	0.168375	0.00780473	0	1.26873	28.2922	0
F1A	Right Brain	LL5F1	Whole	Furse_Ex029_PlateA_108.mzXML / 108_P2_P2_C06_LL5F1RB	0.00838751	0	0	0	0	0.201102	0.105706	0	0.0047724	1.63733	0.563494	0.343547	0	0	0.0814903	0.654693	0.0202019	0.385146	0.928218	4.78791	2.04215	0.373578	0.0276644	0.426734	2.05598	0.0282924	1.3188	4.49832	5.40662	2.75714	0	0	0.00744604	0.540065	1.16046	0	6.63892	0.74602	4.22079	0.0188166	0	0	0.882595	31.4341	0
F1A	Right Brain	LL5M1	Whole	Furse_Ex029_PlateA_200.mzXML / 200_P2_P2_E04_LL5M1RB	0.0213253	0	0	0	0	0.611017	0.191505	0	0	4.56957	0.754675	0.732958	0	0.0595565	0.495254	0.793609	0.28968	0.605833	1.4887	6.2747	2.84404	0.587747	0.0174587	0.926566	2.32452	0.295037	2.44148	6.56487	9.42043	3.95028	0.00813347	0	0	1.09536	1.04819	0.0217839	6.54535	0.765493	3.90103	0.0472651	0.0369704	0.0312864	1.14603	27.186	0
F1A	Right Brain	LL6F1	Whole	Furse_Ex029_PlateA_070.mzXML / 070_P2_P2_B11_LL6F1RB	0.151816	0.00890604	0	0	0	0.0348277	0	0	0.0293635	1.86262	1.16948	0.373911	0	0.11791	0.426401	1.2531	0.448583	1.27673	2.55266	10.7357	4.50894	0.881995	0.166743	1.6516	3.99024	0.776935	4.40778	11.9455	16.0191	5.96333	0	0.00888948	0.0101441	0.735482	2.08304	0.010223	13.3299	1.24	3.32939	0	0	0.00810405	2.77279	22.6789	0.00818606
F1A	Right Brain	LL6M1	Whole	Furse_Ex029_PlateA_150.mzXML / 150_P2_P2_D03_LL6M1RB	0.00786725	0	0	0	0	0.283799	0.110621	0	0.104848	1.64736	0.574526	0.303322	0	0.113347	0.062283	0.68322	0.0965835	0.363166	0.927211	4.67265	1.99983	0.425905	0.0148965	0.504579	1.82133	0.0285713	1.36423	4.34361	5.52635	2.62845	0	0	0	0.626814	6.58081	1.81591	9.28935	5.34547	6.24435	0.271425	0	0	0.758669	29.6276	0.00670024
F1A	Right Brain	LL8F2	Whole	Furse_Ex029_PlateA_106.mzXML / 106_P2_P2_C05_LL8F2RB	0	0	0	0	0	0.151825	0.0449902	0	0	1.33329	0.279658	0.0726269	0	0	0.0124808	0.200482	0.0105815	0.0926782	0.321875	3.4034	1.38782	0.0767291	0.0863201	0.0612892	1.42178	0.0484288	0.898855	3.11014	3.89341	2.06917	0	0	0	0.453337	0.491977	0	5.31943	0.248691	3.52471	0	0	0	0.475641	25.0373	0
F1A	Right Brain	LL8M1	Whole	Furse_Ex029_PlateA_008.mzXML / 008_P2_P2_A04_LL8M1RB	0.0363262	0.0149144	0.00350868	0.00495106	0.00495627	0.605404	0.380239	0	0.0292483	2.01812	0.56566	0.513382	0	0.134685	0.293315	0.601818	0.242505	0.411227	0.911552	4.19004	1.80128	0.415766	0.024414	0.587745	1.64947	0.102409	1.40638	4.08415	5.75691	2.35953	0.00405355	0.00321932	0.00662615	0.688165	1.5332	0.17523	6.34164	1.3786	4.25541	0.305994	0	0.00968443	0.680853	26.7151	0.0486032
F1A	Right Brain	LN1F1	Whole	Furse_Ex029_PlateA_262.mzXML / 262_P2_P2_F11_LN1F1RB	0.583303	0	0	0	0	0.10327	0.0103888	0	0.0170662	1.26966	0.149182	0.0268636	0	0	0	0	0.0400419	0.0254033	0.176915	2.95446	1.04318	0.05103	0.120033	0.0550641	1.14872	0.0385968	0.721406	2.67505	3.30372	1.60087	0	0	0	0.4818	0.317208	0	4.73721	0.144482	3.22513	2.47783	0	0	0.271444	22.4679	0
F1A	Right Brain	LN2F2	Whole	Furse_Ex029_PlateA_112.mzXML / 112_P2_P2_C08_LN2F2RB	0.159309	0.0132647	0	0	0	0.493787	0.331	0	0	2.07927	0.710631	0.470402	0	0.0157087	0.163481	0.771049	0.149749	0.418769	1.08986	4.91981	2.17539	0.521691	0.0193469	0.667006	1.98336	0.0967719	1.55391	4.61894	6.21486	2.84166	0	0.00929967	0	0.639803	1.79263	0.136644	7.42335	1.18984	4.62226	0.0640341	0	0	0.873058	33.2587	0.0191717
F1A	Right Brain	LN3F2	Whole	Furse_Ex029_PlateA_350.mzXML / 350_P2_P2_H07_LN3F2RB	0.090911	0	0.00696955	0	0	0.597337	0.0792544	0	0	7.97775	0.845304	1.19707	0	0	0.678426	1.02081	0.304407	0.683441	1.65756	7.43533	3.20674	0.588718	0.00913699	1.02997	2.67548	0.101296	2.26596	6.94359	8.83836	3.64936	0	0	0	1.5914	1.43981	0.00889226	6.38747	0.703888	3.87212	0.0107424	0.166141	0.0105482	1.114	27.2011	0
F1A	Right Brain	LN3M2	Whole	Furse_Ex029_PlateA_202.mzXML / 202_P2_P2_E05_LN3M2RB	0.0328581	0.0111737	0	0	0	0.13371	0.119103	0	0	1.41104	0.385804	0.0878898	0	0	0.0137633	0.240991	0.013134	0.156837	0.598276	4.02209	1.53144	0.141739	0.119016	0.223057	1.52277	0.0218687	1.18215	4.0197	4.37152	2.10047	0	0	0	0.630759	1.24683	0.0151532	5.26916	0.751325	3.25909	0	0	0	0.647281	22.0636	0
F1A	Right Brain	LN4F2	Whole	Furse_Ex029_PlateA_252.mzXML / 252_P2_P2_F06_LN4F2RB	0.052515	0	0	0.00776595	0	0	0	0	0.0135482	1.71197	0.478209	0.0738907	0	0	0.0216034	0.485047	0.0260626	0.812787	1.74968	9.21848	3.73887	0.349624	0.175973	0.89621	3.4236	0.507	3.76946	10.6104	13.8703	5.33734	0	0	0	0.67282	1.55928	0	14.1779	0.532083	3.88876	0.0379813	0	0	1.96145	26.682	0
F1A	Right Brain	LN4M1	Whole	Furse_Ex029_PlateA_358.mzXML / 358_P2_P2_H11_LN4M1RB	0.308981	0.00905082	0	0	0	0.105816	0	0	0.00787691	1.87028	0.750234	0.172733	0	0.018665	0.0737042	0.791432	0.122694	0.467319	1.31477	5.88378	2.5209	0.434768	0.0795151	0.610035	2.19241	0.206479	2.2623	6.24796	7.90957	3.38262	0	0	0	2.91178	2.46695	0.051743	9.29624	1.08829	4.22509	0.0174991	0	0	1.39256	28.1243	0.00947093
F1A	Right Brain	LN5F2	Whole	Furse_Ex029_PlateA_216.mzXML / 216_P2_P2_E12_LN5F2RB	0	0	0	0	0	0.403498	0.207175	0	0	1.99692	0.748072	0.27308	0.0071172	0	0.106712	0.838526	0.113792	0.559721	1.2995	5.91385	2.43831	0.543223	0.0536492	0.650831	2.06167	0.0633271	1.71927	5.35376	6.95827	3.34833	0	0.00908772	0	1.15211	3.24398	0.252326	8.05688	1.84687	4.78523	0.0366694	0.0079582	0	1.0872	29.6311	0.0367994
F1A	Right Brain	LN5M1	Whole	Furse_Ex029_PlateA_054.mzXML / 054_P2_P2_B03_LN5M1RB	0.133712	0.00726166	0	0	0	0.703383	0.308092	0	0.000262006	2.56283	0.840731	0.530805	0	0.0222873	0.313855	0.761877	0.18772	0.501014	1.11803	5.90822	2.1397	0.490271	0.0227088	0.655864	2.51709	0.170879	1.49306	5.64719	5.21198	2.93443	0.00843908	0.00635205	0	6.2503	2.86153	0.335154	8.19368	1.54098	4.84556	0.0824692	0	0	1.0533	31.2439	0
F1A	Right Brain	LN6M3	Whole	Furse_Ex029_PlateA_206.mzXML / 206_P2_P2_E07_LN6M3RB	0.0189412	0	0	0	0	0.481109	0.330461	0	0	2.21351	0.693444	0.43345	0.00648798	0	0.160403	0.646857	0.135637	0.383199	1.08078	4.94086	2.00289	0.503117	0.0326097	0.60111	1.81186	0.0546199	1.49617	4.68824	5.91907	2.70667	0.00997609	0	0	0.773608	1.59152	0.0560918	6.5092	1.02366	4.16464	0.0698513	0	0	0.8096	27.7106	0.0312629
F1A	Right Brain	LN7M2	Whole	Furse_Ex029_PlateA_348.mzXML / 348_P2_P2_H06_LN7M2RB	0.0962542	0	0	0	0	0.175737	0.0676614	0	0.00566621	1.93784	0.721963	0.320154	0	0	0.10649	0.808553	0.0652745	0.493475	1.22239	5.7023	2.60061	0.475191	0.102413	0.74683	2.38321	0.127733	1.90741	5.5366	7.33795	3.46164	0.00758881	0	0	3.02354	1.61269	0	7.88677	0.981839	4.70844	0.00965724	0	0	1.08808	31.4227	0
F1A	Right Brain	NL1M1	Whole	Furse_Ex029_PlateA_118.mzXML / 118_P2_P2_C11_NL1M1RB	0.0437837	0	0	0	0	0.341408	0.132278	0	0	1.76769	0.710159	0.389772	0	0.00736303	0.134429	0.648993	0.144922	0.495211	1.08949	5.54164	2.26774	0.468726	0.0366499	0.680236	2.12361	0.083092	1.68794	5.32676	6.55265	3.07523	0	0	0	0.511355	1.17124	0.00910734	7.17046	0.900815	4.44213	0	0	0	1.00665	32.2234	0.0142197
F1A	Right Brain	NL2F1	Whole	Furse_Ex029_PlateA_196.mzXML / 196_P2_P2_E02_NL2F1RB	0.0172042	0	0	0	0	0.646071	0.312388	0	0	2.19812	0.659888	0.528082	0	0.00909866	0.200573	0.78762	0.186523	0.468338	1.20017	5.21563	2.13354	0.51609	0.0272169	0.693289	1.91877	0.129089	1.80363	4.91229	6.55065	2.85022	0	0	0	0.449278	1.69141	0.0591386	6.20912	1.05418	3.80058	0.0314911	0	0	0.883727	26.0094	0.0737925
F1A	Right Brain	NL3F1	Whole	Furse_Ex029_PlateA_250.mzXML / 250_P2_P2_F05_NL3F1RB	0.0371362	0.00566719	0	0	0	0.469153	0.293467	0	0	2.30197	0.713823	0.570879	0	0.0134967	0.286251	0.789642	0.25896	0.564919	1.25784	5.62048	2.35261	0.596601	0.0332652	0.767373	2.0574	0.150007	1.7812	5.37317	7.2647	3.13289	0	0.00531696	0.00450855	0.38305	1.34522	0.0107918	6.81955	0.896171	4.34592	0.0213687	0	0.00551705	0.993338	30.5909	0
F1A	Right Brain	NL3M1	Whole	Furse_Ex029_PlateA_148.mzXML / 148_P2_P2_D02_NL3M1RB	0.0262766	0	0	0	0	0.358883	0.0671609	0	0.00508931	2.03277	0.721994	0.463264	0	0.00751086	0.112496	0.736343	0.133517	0.452694	1.18473	5.61751	2.57318	0.365519	0.0286264	0.654598	2.15119	0.07913	1.87012	5.43502	6.80454	3.08192	0.00814873	0	0	0.514883	1.65353	0.0281492	8.51108	1.27299	5.36238	0.0241292	0	0	1.07417	37.6335	0.00725885
F1A	Right Brain	NL4F2	Whole	Furse_Ex029_PlateA_312.mzXML / 312_P2_P2_G12_NL4F2RB	0	0	0	0	0	0.102933	0	0	0	2.2083	0.271466	0.0653106	0	0	0	0.38116	0	0.0945145	0.70223	5.14969	2.34181	0.0848547	0.0917624	0.149945	2.06874	0.025895	1.48922	4.61877	5.46217	2.9986	0	0	0	0.650366	1.07206	0	7.69474	0.37696	5.18129	0	0	0	0.754424	36.4553	0
F1A	Right Brain	NL4M1	Whole	Furse_Ex029_PlateA_246.mzXML / 246_P2_P2_F03_NL4M1RB	0.0426034	0.00571942	0	0	0	0.372142	0.0835352	0	0	2.054	0.696087	0.329914	0.00834468	0	0.118817	0.782588	0.173246	0.506115	1.30532	5.97419	2.44797	0.51167	0.0577201	0.646959	2.10966	0.142864	1.93642	5.78147	7.40003	3.07616	0	0	0	0.522073	1.26959	0	7.38328	0.841143	4.45143	0.00638402	0	0	1.19551	30.3553	0
F1A	Right Brain	NL5F1	Whole	Furse_Ex029_PlateA_248.mzXML / 248_P2_P2_F04_NL5F1RB	0.367315	0	0	0	0	0.0288746	0	0	0.0929784	0.834659	0.0226362	0.0115206	0	0	0	0	0.0191295	0	0.0168364	1.85411	0.23566	0	0.172253	0.0159163	0.292639	0.0155522	0.0923558	1.76885	2.05131	0.728054	0	0	0	0.334262	0.0182335	0	3.07791	0.0169948	2.24976	0	0	0	0	15.75	0
F1A	Right Brain	NL5M1	Whole	Furse_Ex029_PlateA_210.mzXML / 210_P2_P2_E09_NL5M1RB	0.0213802	0	0.0102674	0	0	0.351598	0.0867477	0	0	2.30512	0.624954	0.481089	0	0.0101985	0.117491	0.614443	0.0708614	0.320498	1.10937	4.81074	1.87798	0.309129	0.0137964	0.559122	1.73564	0.0217236	1.60515	4.57229	5.69867	2.45053	0.0110416	0	0	0.991983	5.3536	1.40797	8.58407	3.83436	6.01691	0.199299	0	0	0.794273	30.3134	0.0116202
F1A	Right Brain	NL6F1	Whole	Furse_Ex029_PlateA_304.mzXML / 304_P2_P2_G08_NL6F1RB	0.0103943	0.00999842	0	0.00972329	0	0.503614	0.164492	0.0193736	0	2.18509	0.562914	0.311108	0	0	0.0939523	0.52789	0.0611756	0.294601	0.931538	4.79361	2.13227	0.328606	0.0283486	0.304445	1.83828	0.0530546	1.52971	4.60094	5.97457	2.81328	0	0	0.0103762	2.41765	1.62713	0.0110671	6.58686	0.661386	4.20859	0.0118729	0	0	0.699179	27.6223	0
F1A	Right Brain	NL6M1	Whole	Furse_Ex029_PlateA_204.mzXML / 204_P2_P2_E06_NL6M1RB	0.216655	0	0	0	0	0.377427	0.211077	0	0.0068181	2.07641	0.634753	0.31665	0	0	0.0955569	0.563623	0.11793	0.433767	0.986193	4.65459	1.78128	0.336975	0.0681697	0.644102	1.88711	0.106841	1.71542	4.82788	5.50905	2.57019	0	0	0	2.65313	1.35019	0	7.12916	0.838021	4.38091	0.059456	0	0	0.723943	29.3672	0
F1A	Right Brain	NN1M1	Whole	Furse_Ex029_PlateA_342.mzXML / 342_P2_P2_H03_NN1M1RB	0.0813176	0.00901252	0	0	0	0.569481	0.319151	0	0	2.47881	0.556511	0.436433	0	0	0.296412	0.515476	0.0230589	0.235195	0.762732	3.4652	1.50237	0.408188	0.0352987	0.506154	1.60077	0.063267	1.11832	3.42235	4.72328	2.39913	0.00509252	0	0	1.79729	1.40795	0.0369548	6.35384	0.689433	3.89498	0.0341331	0	0.00429459	0.586161	26.409	0.02224
F1A	Right Brain	NN2F2	Whole	Furse_Ex029_PlateA_020.mzXML / 020_P2_P2_A10_NN2F2RB	0.0183944	0	0	0	0	0.618233	0.283911	4.2748e-05	0.0292581	2.02183	0.53522	0.388021	0	0.0560134	0.124139	0.518486	0.0436394	0.348444	0.761537	3.83036	1.53429	0.330988	0.0119931	0.419857	1.58206	0.0543414	1.19104	3.74323	4.76098	2.30506	0	0	0	0.656639	2.46099	0.278893	6.83387	1.93604	4.84698	0.0649925	0	0.00518511	0.685683	31.146	0.00686865
F1A	Right Brain	NN3F2	Whole	Furse_Ex029_PlateA_014.mzXML / 014_P2_P2_A07_NN3F2RB	0.0110041	0	0	0.0172468	0	0.223009	0.131244	0.00746238	0	1.39597	0.389418	0.0295024	0	0	0.00903068	0.209641	0.0381338	0.253976	0.71947	4.24729	1.62192	0.265701	0.046961	0.168559	1.58476	0.0466306	1.22656	3.92649	4.67842	2.28569	0.00778273	0	0	0.696958	1.04705	0.00904442	6.49229	0.645254	4.37093	0	0.00936495	0	0.787083	31.3373	0
F1A	Right Brain	NN3M2	Whole	Furse_Ex029_PlateA_156.mzXML / 156_P2_P2_D06_NN3M2RB	0.0884133	0.0171054	0	0	0	0.369099	0.182762	0	0.00575499	2.05238	0.74329	0.534524	0.00566043	0.0126396	0.262347	0.631598	0.116516	0.590119	1.34229	5.90417	2.52996	0.490426	0.0687373	0.863732	2.34708	0.239672	2.22636	6.11069	7.98104	3.26264	0	0	0	0.55686	1.54139	0.0555294	8.21036	1.13626	4.44147	0.0380971	0	0	1.13299	30.5619	0.00636676
F1A	Right Brain	NN4F2	Whole	Furse_Ex029_PlateA_066.mzXML / 066_P2_P2_B09_NN4F2RB	0.0613753	0	0	0	0	0.559893	0.112803	0	0	3.06404	0.767453	0.601238	0	0.0170392	0.161925	0.732787	0.140321	0.489804	1.20204	5.6195	2.43623	0.502616	0	0.675359	2.13111	0.0713147	1.76476	5.44002	7.19953	3.26549	0	0	0	1.33738	1.34136	0	7.16829	0.753773	4.30884	0.0284276	0.0279393	0.00989179	1.13178	31.6828	0.0165921
F1A	Right Brain	NN5F2	Whole	Furse_Ex029_PlateA_338.mzXML / 338_P2_P2_H01_NN5F2RB	0	0.0120444	0	0	0	0.0259276	0	0	0.0162037	1.8551	0.3418	0.083536	0	0	0.0200762	0.572578	0.0158726	0.206432	1.02424	5.60343	2.37391	0.182639	0.0972889	0.253338	2.08151	0.0812376	1.79952	5.45487	6.93815	3.21506	0	0	0	0.824437	0.526529	0	7.43964	0.229402	4.2953	0	0	0	1.20018	31.9436	0
F1A	Right Brain	NN5M1	Whole	Furse_Ex029_PlateA_198.mzXML / 198_P2_P2_E03_NN5M1RB	0.0123312	0	0	0	0	0.34235	0.193657	0	0	2.39445	0.754461	0.455839	0	0	0.193297	0.614268	0.0810895	0.382977	1.02663	5.44937	2.06061	0.37323	0.0153559	0.423755	1.90065	0.0217485	1.61044	4.93044	5.72665	2.71739	0	0	0	0.578576	1.4133	0	6.61922	0.715374	4.25751	0.0485806	0	0	0.837467	30.9316	0.0120533
F1A	Right Brain	NN6F2	Whole	Furse_Ex029_PlateA_098.mzXML / 098_P2_P2_C01_NN6F2RB	0.0609398	0	0	0	0	0.48804	0.325462	0	0	1.99425	0.572594	0.411811	0	0	0.189866	0.684095	0.118473	0.390124	1.03875	4.83291	2.11456	0.428463	0.0607223	0.5727	1.84932	0.0805545	1.53589	4.55092	5.98719	2.70091	0.00546485	0	0	0.520128	1.41319	0.00651644	7.06569	0.914083	4.3672	0.0110127	0.00278261	0.00496568	0.953294	31.6299	0.00441288
F1A	Right Brain	NN6M1	Whole	Furse_Ex029_PlateA_194.mzXML / 194_P2_P2_E01_NN6M1RB	0.0653382	0	0	0	0	0.289129	0.0369705	0	0	4.3717	0.57356	0.571709	0	0.020918	0.0338393	0.540988	0.0201092	0.457156	1.40794	6.28059	2.80981	0.223646	0.071867	0.58537	2.49309	0	1.9896	5.8264	7.03444	3.43747	0	0	0	1.28863	2.0237	0	7.34561	0.64364	4.78384	0	0.0160715	0	1.00269	34.2193	0
F1A	Right Brain	NN7M1	Whole	Furse_Ex029_PlateA_056.mzXML / 056_P2_P2_B04_NN7M1RB	0	0	0	0	0	0.158296	0.0916123	0.0454582	0	0	0	0	0	0	0	0	0	0	0	0	0	0	0	0	0	0.0556469	0.0775372	0.143247	0.503255	0.0630355	0	0.0556784	0	0	0	0	1.08853	0	0.195483	0	0	0	0	8.0608	0
[truncated: 395 more columns]

## Sheet: F1A, cerebrum, -ve
				x.targets.name	Cer_36:1_[M-H]1-	Cer_36:2_[M-H]1-	Cer_38:1_[M-H]1-	Cer_38:2_[M-H]1-	Cer_39:2_[M-H]1-	Cer_40:1_[M-H]1-	Cer_40:2_[M-H]1-	Cer_41:2_[M-H]1-	Cer_42:1_[M-H]1-	Cer_42:2_[M-H]1-	CL(70:05)_[M]2-	CL(76:07)_[M]2-	CL(78:00)_[M]2-	LPC_20:3_[M+OAC]1-	LPC_20:4_[M+Cl]1-	LPC_20:4_[M+OAC]1-	LPC_22:6_[M+Cl]1-	LPC_22:6_[M+OAC]1-	LPC_24:0_[M+OAC]1-	LPC_O-10:1_[M+OAC]1-	LPC-2O_20:1_[M+Cl]1-	LPC-O_18:1_[M+Cl]1-	LPE_20:4_[M-H]1-	LPE_20:5_[M-H]1-	LPE_22:6_[M-H]1-	LPE-O_18:0_[M-H]1-	LPE-O_18:1_[M-H]1-	LPE-P_16:0_[M-H]1-	LPG(35:0)_[M]-	LPI(20:4)	LPS_22:6_[M-H]1-	PA(32:0)	PA(32:1)	PA(34:0)	PA(34:1)	PA(34:2)	PA(36:1)	PA(36:2)	PA(36:4)	PA(38:5)	PA(38:6)	PA(40:7)	PC_28:1_[M+OAC]1-	PC_28:2_[M+Cl]1-	PC_28:2_[M+OAC]1-
				targets.mz	564.536	562.52	592.567	590.552	604.567	620.599	618.583	632.599	648.63	646.614	713.494	753.525	774.596	604.362	578.302	602.346	602.302	626.346	666.471	454.257	570.37	542.338	500.278	498.263	524.278	466.33	464.315	436.283	749.57	619.288	568.268	647.465	645.45	675.496	673.481	671.465	701.512	699.496	695.465	721.481	719.465	745.481	734.498	708.438	732.482
F1A	Right Brain	LL3F1	Whole	Furse_Ex029_PlateA_306.mzXML / 306_P2_P2_G09_LL3F1RB	0.938052	0.206949	0.0410994	0	0	0	0.0336982	0.00895412	0	0.0617051	0.0450645	0.0139496	0.451613	0.00679456	0.00394201	0	0	0.005609	0	0.00843707	0	0	0.612202	0.00335171	1.38593	0.00408843	0.854592	0.624131	0.004651	0.00315659	0.0172975	0.173574	0.0229092	0.281449	3.36388	0.0570705	5.55616	1.72998	0.44316	0.271996	0.127064	0.086882	0	0	0
F1A	Right Brain	LL3M2	Whole	Furse_Ex029_PlateA_290.mzXML / 290_P2_P2_G01_LL3M2RB	1.17971	0.317106	0.0728349	0.00467358	0	0.00577965	0.096041	0	0	0.173912	0.05795	0.00946091	0.483057	0.00533935	0.00274424	0	0	0	0	0.0178501	0	0.0058735	0.56817	0	1.41489	0.00411235	0.837382	0.602836	0	0.00667559	0.01081	0.252301	0.0572423	0.319365	3.87421	0.103232	6.45508	2.11994	0.523783	0.317705	0.133193	0.140439	0	0	0
F1A	Right Brain	LL4F2	Whole	Furse_Ex029_PlateA_024.mzXML / 024_P2_P2_A12_LL4F2RB	1.12882	0.275681	0.0616774	0.0052367	0	0.00363737	0.11581	0.0146511	0.0129777	0.182833	0.054357	0.011363	0.585266	0.0217667	0.0263155	0	0.0097858	0	0	0.0107442	0	0.0166153	0.520714	0	1.19441	0.0025914	0.839188	0.543948	0.00340573	0.00652682	0.00738306	0.252604	0.132996	0.437341	5.15347	0.177632	8.27598	2.49486	0.638285	0.39342	0.130517	0.116791	0.00202165	0	0
F1A	Right Brain	LL4M1	Whole	Furse_Ex029_PlateA_352.mzXML / 352_P2_P2_H08_LL4M1RB	1.10957	0.165299	0.398479	0.00548329	0	0.0072434	0.0330848	0.0106175	0.0901158	0.091505	0.0316141	0.00889887	0.504221	0.0050965	0.0116111	0	0.00684375	0.00445737	0	0	0.0063132	0	0.786145	0.00583753	2.01121	0.00569329	0.817022	0.580714	0.0120096	0.00389858	0	0.0919607	0.0126049	0.283332	4.08692	0.0267178	6.5057	1.95372	0.429089	0.260928	0.0802999	0.0610737	0.00389605	0	0
F1A	Right Brain	LL5F1	Whole	Furse_Ex029_PlateA_108.mzXML / 108_P2_P2_C06_LL5F1RB	1.1738	0.2224	0.0782598	0	0.00254755	0.00265691	0.0959517	0	0	0.103335	0.0347395	0.47303	0.643028	0.00308283	0.00340978	0	0.00145474	0	0	0	0.003337	0	0.523985	0.00271455	1.29457	0.00156895	0.864053	0.570881	0.003093	0.00704016	0.00394434	0.23004	0.0492021	0.313669	4.12352	0.0911547	7.03582	2.22923	0.533963	0.268721	0.16912	0.0708687	0	0	0
F1A	Right Brain	LL5M1	Whole	Furse_Ex029_PlateA_200.mzXML / 200_P2_P2_E04_LL5M1RB	2.49633	0.607418	0.304832	0.0554592	0	0.0742885	0.420128	0.111979	0.0442511	0.550431	0.0546182	0.0093122	0.866985	0.00648666	0	0.0106789	0.00592832	0.00367248	0.00958849	0.0310394	0.00226856	0.00556243	2.3945	0.00306673	5.47458	0.00681369	1.03464	0.731812	0.00594546	0.0152092	0.134212	1.278	0.121486	1.51415	5.04144	0.21037	9.4978	3.08929	0.562288	0.409945	0.25079	0.232934	0.0122451	0.00267887	0.0284641
F1A	Right Brain	LL6F1	Whole	Furse_Ex029_PlateA_070.mzXML / 070_P2_P2_B11_LL6F1RB	0.574407	0.0724654	0.116751	0.0201073	0	0.0698638	0.499721	0.150998	0.0472204	0.600684	0.082618	0.406521	0.673935	0.00504637	0.00296553	0.00222788	0	0.00578883	0.00936078	0.00169948	0.00408015	0.0283254	0.38999	0.0039736	1.42453	0.0134811	1.14645	0.612068	0.00704912	0.00185904	0.00252015	0.354582	0.207936	0.664447	7.99975	0.286264	11.4904	4.51696	0.850442	0.565009	0.163656	0.0727388	0.00170564	0	0.00150647
F1A	Right Brain	LL6M1	Whole	Furse_Ex029_PlateA_150.mzXML / 150_P2_P2_D03_LL6M1RB	1.05858	0.234659	0.0402418	0.00664624	0	0.00352314	0.0676668	0.00586118	0	0.0870059	0.0401638	0.010558	0.548264	0	0.00948762	0	0.00359968	0.00153754	0	0.00391232	0	0	0.48764	0	1.25401	0	0.858778	0.636402	0	0.00482592	0	0.200769	0.0650517	0.285558	3.89811	0.0889776	6.58074	2.06155	0.508609	0.310115	0.105635	0.0906624	0	0.00179362	0
F1A	Right Brain	LL8F2	Whole	Furse_Ex029_PlateA_106.mzXML / 106_P2_P2_C05_LL8F2RB	0.854704	0.0512752	0.028722	0	0.00396723	0	0.00438263	0	0	0.0120624	0.0357933	0.0149026	0.537471	0	0.0099331	0	0.00422522	0.00337908	0	0.00603642	0	0	0.375262	0	0.99951	0	0.727675	0.476388	0	0.00598989	0	0.125598	0.0293138	0.219265	3.79623	0.0587953	6.04523	1.85478	0.438363	0.188157	0.0887419	0.0243144	0	0	0
F1A	Right Brain	LL8M1	Whole	Furse_Ex029_PlateA_008.mzXML / 008_P2_P2_A04_LL8M1RB	1.32738	0.318501	0.131738	0.0265082	0	0.023724	0.216287	0.0492643	0.0124382	0.239678	0.111213	0.176422	0.466883	0.00682975	0	0.00316537	0	0.0049078	0	0.00433188	0.00202069	0.00577085	0.385727	0	0.955154	0.0111113	0.839177	0.605364	0.00677282	0.0263073	0.0245708	0.270915	0.13395	0.348199	3.94681	0.15815	6.99568	2.25916	0.506019	0.326822	0.202325	0.16859	0.00196209	0	0.000658167
F1A	Right Brain	LN1F1	Whole	Furse_Ex029_PlateA_262.mzXML / 262_P2_P2_F11_LN1F1RB	0.5844	0.0142695	0.0334204	0	0	0.0056324	0.0110435	0	0	0	0.00657554	0.0230472	0.53394	0	0	0.000353362	0.0055077	0	0	0.0054354	0	0	0.444929	0	1.10715	0	0.781699	0.539872	0.00515537	0	0.00883047	0.117704	0.0118647	0.215244	3.48662	0.0212309	5.67605	1.68417	0.307071	0.166569	0.0298117	0.00976067	0.00581722	0	0
F1A	Right Brain	LN2F2	Whole	Furse_Ex029_PlateA_112.mzXML / 112_P2_P2_C08_LN2F2RB	1.17627	0.319685	0.0790139	0.0201377	0	0.013467	0.207785	0.0326245	0.00248134	0.234839	0.123725	0.0201022	0.273264	0.00548742	0.00211404	0.00325226	0	0.00222353	0	0.011042	0	0.00876032	0.454241	0.00158819	1.03091	0.00374582	0.889226	0.706872	0.00680663	0.015653	0.00401373	0.227237	0.0959506	0.321483	3.61806	0.134608	5.82134	1.93924	0.489493	0.334029	0.270223	0.18245	0.00244986	0	0.0017078
F1A	Right Brain	LN3F2	Whole	Furse_Ex029_PlateA_350.mzXML / 350_P2_P2_H07_LN3F2RB	2.46011	0.538382	0.292245	0.0387915	0.00653086	0.0729853	0.456631	0.153223	0.0298382	0.53806	0.0681279	0.0175709	0.8136	0.0199262	0.00408275	0.00199368	0.00266725	0.00903356	0.039651	0.0232779	0.0051503	0.00977101	1.67818	0.0165985	3.82232	0.00567415	0.889821	0.642123	0.0194468	0.0094031	0.0812155	1.27833	0.0968629	1.65087	4.8414	0.149353	10.9016	3.33538	0.606449	0.484277	0.373967	0.370332	0.00291605	0	0.0403055
F1A	Right Brain	LN3M2	Whole	Furse_Ex029_PlateA_202.mzXML / 202_P2_P2_E05_LN3M2RB	0.777981	0.0585526	0.0178973	0	0	0.00988907	0.0132625	0	0.00781057	0.0078368	0	0.0111662	0.439845	0.00757318	0.00617137	0	0	0	0	0	0.00656143	0.0054056	0.357361	0	1.14446	0	0.740581	0.468844	0	0.00552171	0.00513666	0.128098	0	0.352685	4.61195	0.0789871	6.97925	2.17304	0.534976	0.281056	0.0689883	0.0291158	0	0	0
F1A	Right Brain	LN4F2	Whole	Furse_Ex029_PlateA_252.mzXML / 252_P2_P2_F06_LN4F2RB	0.587865	0.0167458	0.0650882	0.0074473	0	0.0215402	0.248348	0.0622998	0.0180958	0.355968	0.205318	0.453472	0.458734	0.00600517	0	0.00956421	0	0.00880103	0.00407116	0.240435	0.0310009	0.0713008	0.455199	0.00621846	1.83666	0.0194889	1.26377	0.65393	0.00489639	0.00920866	0.00346615	0.419893	0.200784	0.829756	8.85104	0.349832	11.5526	5.31392	1.08074	0.69407	0.218616	0.100837	0.0116988	0.00491485	0
F1A	Right Brain	LN4M1	Whole	Furse_Ex029_PlateA_358.mzXML / 358_P2_P2_H11_LN4M1RB	0.774733	0.217342	0.0551691	0.0041171	0	0.0117213	0.0921727	0.00709775	0.00381144	0.176778	0.0606627	0.155974	0.496061	0.0114597	0.00666858	0.00369748	0.00682793	0	0	0.0732365	0	0.00623758	0.561636	0.00242105	1.39847	0.00260071	0.913322	0.664057	0.00429735	0.016511	0.0261746	0.262263	0.146018	0.473567	5.45618	0.195802	8.04942	2.87917	0.638902	0.369152	0.19096	0.0837743	0.00312834	0	0
F1A	Right Brain	LN5F2	Whole	Furse_Ex029_PlateA_216.mzXML / 216_P2_P2_E12_LN5F2RB	0.739565	0.195397	0.0256218	0.019945	0.00240466	0.00612568	0.246855	0.0432487	0.00485485	0.232597	0.123277	0.205125	0.264596	0.0038527	0.00439378	0.00180371	0	0.00289613	0.00512584	0.148163	0.010127	0.0409215	0.563842	0.00223957	1.23731	0.0107314	0.921882	0.728662	0.0137295	0.00461796	0.00754113	0.3114	0.154386	0.448721	5.25767	0.176241	7.77253	2.53621	0.658081	0.411019	0.455987	0.173793	0	0	0.00495476
F1A	Right Brain	LN5M1	Whole	Furse_Ex029_PlateA_054.mzXML / 054_P2_P2_B03_LN5M1RB	2.80892	0.365303	0.317686	0.0310802	0.00107863	0.105003	0.303089	0.115674	0.060616	0.336196	0.0629572	0.0785474	0.523245	0.138769	0.0103082	0.0222481	0.00159252	0	0.00113859	0.00235897	0.00104498	0	0.978192	0	2.40235	0.0113392	0.785272	0.523497	0.0264664	0.0632922	0.0516002	0.354333	0.0803358	0.375539	3.05591	0.106653	5.77544	1.82063	0.320009	0.243246	0.1437	0.1796	0	0.0258731	0.0096877
F1A	Right Brain	LN6M3	Whole	Furse_Ex029_PlateA_206.mzXML / 206_P2_P2_E07_LN6M3RB	1.05289	0.294106	0.0927837	0.019807	0.00204587	0.0123452	0.212915	0.0501109	0.00448284	0.254845	0.126629	0.0237931	0.275062	0.00517863	0	0	0	0.00336114	0.00752651	0.0148183	0.00585771	0.0118722	0.471888	0.00213677	1.08533	0.00735413	0.952402	0.753915	0.00515329	0.00940051	0.0109064	0.229892	0.110779	0.336551	4.1145	0.183127	6.51753	2.17967	0.562367	0.332985	0.37169	0.150288	0.00195454	0.00152293	0
F1A	Right Brain	LN7M2	Whole	Furse_Ex029_PlateA_348.mzXML / 348_P2_P2_H06_LN7M2RB	0.972959	0.249218	0.0782713	0.00336037	0.0031414	0.00994674	0.131769	0.0180135	0.0178708	0.16579	0.0378774	0.017619	0.56534	0.0196889	0.00260949	0	0	0.00673418	0	0.0049785	0.00313902	0.00310711	0.51133	0	1.23087	0.00546273	0.984958	0.687104	0.00312625	0.00743851	0.0220041	0.197467	0.0892872	0.375961	4.30449	0.126646	7.33053	2.37232	0.579849	0.375003	0.244268	0.124621	0	0.00296013	0
F1A	Right Brain	NL1M1	Whole	Furse_Ex029_PlateA_118.mzXML / 118_P2_P2_C11_NL1M1RB	0.89526	0.179653	0.0480094	0	0	0.00834192	0.115842	0.0148324	0.00259383	0.136267	0.0417861	0.00386093	0.490006	0.00784524	0.00349007	0.0058973	0.00337656	0	0	0.0111104	0	0.00470998	0.449756	0.00296453	1.13543	0.00223643	0.869861	0.589802	0.00204032	0.00339873	0	0.26112	0.134796	0.413855	4.78657	0.172617	7.70896	2.47861	0.597784	0.361359	0.178591	0.0927522	0.0022749	0	0
F1A	Right Brain	NL2F1	Whole	Furse_Ex029_PlateA_196.mzXML / 196_P2_P2_E02_NL2F1RB	1.13884	0.309079	0.0880582	0.0193942	0	0.0131766	0.248902	0.0669055	0.00226856	0.278698	0.119431	0.36476	0.315475	0.011609	0.00194036	0.000565715	0	0.00361542	0	0.20945	0.0023393	0.00899614	0.513206	0	1.09798	0.00533134	0.915241	0.651702	0.00567196	0.0196172	0.0171133	0.275434	0.134749	0.397404	4.57999	0.172911	7.65914	2.39165	0.630661	0.382872	0.223915	0.15672	0.00248565	0.00328431	0.00389863
F1A	Right Brain	NL3F1	Whole	Furse_Ex029_PlateA_250.mzXML / 250_P2_P2_F05_NL3F1RB	1.17681	0.359266	0.10426	0.0126867	0	0.0150267	0.228118	0.0323537	0.00347204	0.260537	0.139354	0.0333841	0.375697	0.0203208	0	0.00144922	0	0.00223665	0.00241883	0.024727	0	0.00228542	0.437795	0	1.00723	0.00474208	0.938286	0.649429	0.00646287	0.0274054	0.0084046	0.251137	0.152579	0.384483	4.18778	0.153361	7.31325	2.19507	0.5469	0.329	0.233896	0.154384	0.00327248	0	0
F1A	Right Brain	NL3M1	Whole	Furse_Ex029_PlateA_148.mzXML / 148_P2_P2_D02_NL3M1RB	0.86738	0.290602	0.0479849	0.0101687	0	0	0.0785745	0.00301952	0	0.147008	0.105341	0.0174017	0.51172	0.36323	2.57685e-05	0.0020532	0.00157937	0.0020396	0	0.128813	0.00423395	0.00836668	0.46581	0	1.09064	0.00576009	0.900039	0.727492	0.00747328	0.00631161	0.000119926	0.250938	0.145201	0.426673	4.50102	0.197357	6.99816	2.39995	0.599087	0.364752	0.239654	0.141515	0.00320132	0	0
F1A	Right Brain	NL4F2	Whole	Furse_Ex029_PlateA_312.mzXML / 312_P2_P2_G12_NL4F2RB	0.914838	0.159755	0.062585	0	0.00398104	0.0035497	0.0550213	0.00430499	0.0033805	0.0314792	0.0742552	0.00833627	0.394086	0.033203	0	0	0.00360775	0	0	0.0213347	0	0	0.705521	0	1.46176	0.00460199	0.815637	0.623779	0.0106082	0	0	0.23065	0.0457334	0.333526	4.06943	0.048147	6.31372	1.97873	0.523086	0.223543	0.217321	0.0641377	0.00236604	0	0
F1A	Right Brain	NL4M1	Whole	Furse_Ex029_PlateA_246.mzXML / 246_P2_P2_F03_NL4M1RB	0.988218	0.279038	0.0545412	0.00385369	0	0.00268045	0.140199	0.0112201	0.00264104	0.186227	0.0585205	0.0241284	0.533542	0.0321462	0.0066083	0	0	0.0021065	0	0.00265401	0	0.00441782	0.445606	0	1.03775	0.00273036	0.889714	0.661289	0	0.00951551	0.0117037	0.243202	0.093918	0.389791	4.55346	0.180015	7.41848	2.3847	0.558456	0.362119	0.212116	0.0948024	0.003239	0	0
F1A	Right Brain	NL5F1	Whole	Furse_Ex029_PlateA_248.mzXML / 248_P2_P2_F04_NL5F1RB	0.702888	0.071201	0.023326	0	0	0	0.0143547	0	0.00439356	0	0	0.0093359	0.366787	0.0132531	0.0061219	0	0	0	0	0	0	0	0.496147	0	1.20771	0.00102085	0.732254	0.500405	0	0.00749417	0.00669205	0.133331	0.00820157	0.250967	3.34802	0.0257928	5.21989	1.55263	0.336866	0.148441	0.0686568	0.019869	0	0	0.00475627
F1A	Right Brain	NL5M1	Whole	Furse_Ex029_PlateA_210.mzXML / 210_P2_P2_E09_NL5M1RB	1.13392	0.318971	0.08951	0.0120809	0	0.013775	0.210444	0.0202923	0.00192645	0.239224	0.162327	0.527993	0.278487	0.036257	0.00221793	0.00244694	0	0.00428838	0.00311477	0.0189815	0.0048569	0.00834327	0.518087	0.00238063	1.24383	0.00260915	0.929399	0.695446	0.00701637	0.0165072	0.00270685	0.234731	0.0982481	0.340651	3.87528	0.133623	5.98832	1.98659	0.528286	0.322243	0.326236	0.142435	0	0	0
F1A	Right Brain	NL6F1	Whole	Furse_Ex029_PlateA_304.mzXML / 304_P2_P2_G08_NL6F1RB	0.846051	0.254117	0.0751395	0.0172426	0	0.041204	0.155974	0.00729542	0.0123931	0.190403	0.271791	0.0255506	0.151353	0.0185611	0	0.0069639	0	0	0.0173595	2.34788	0.0193387	0.0374276	0.614961	0.000980301	1.29237	0.0117256	1.11185	0.969732	0.0174686	0.0179022	0.0156152	0.36827	0.221599	0.682469	6.74071	0.324845	10.1065	3.75112	1.01757	0.705357	0.586812	0.293711	0.0545344	0	0
F1A	Right Brain	NL6M1	Whole	Furse_Ex029_PlateA_204.mzXML / 204_P2_P2_E06_NL6M1RB	1.3468	0.288742	0.0921588	0.0106631	0	0.0128662	0.0665084	0.0217581	0.0464736	0.0928072	0.0673332	0.024201	0.45773	0.111815	0.00459938	0	0.0112686	0.000594253	0	0.0012614	0	0.00301004	0.545566	0	1.39938	0.0106104	0.776422	0.513168	0	0.0273295	0.0192189	0.274635	0.102129	0.366159	4.19873	0.165897	6.20197	2.09275	0.46628	0.30425	0.246093	0.0821423	0.00109854	0	0.00392097
F1A	Right Brain	NN1M1	Whole	Furse_Ex029_PlateA_342.mzXML / 342_P2_P2_H03_NN1M1RB	1.36828	0.302639	0.115669	0.00897241	0	0.0151974	0.153553	0.037688	0.00818332	0.202582	0.182163	0.0740027	0.272698	0.00509482	0.00284082	0	0.00190598	0	0.00391696	0.0674918	0.00789018	0.0129003	0.623344	0	1.46373	0.00532909	1.11718	0.758293	0.00163484	0.0557264	0.0355431	0.195668	0.0942652	0.301482	3.26367	0.152252	5.93261	2.18812	0.448939	0.347162	0.185539	0.221386	0.00232625	0	0
F1A	Right Brain	NN2F2	Whole	Furse_Ex029_PlateA_020.mzXML / 020_P2_P2_A10_NN2F2RB	1.45755	0.285518	0.126764	0.0101197	0	0.0116152	0.143428	0.0129622	0	0.210381	0.118568	0.0558268	0.318082	0.00233699	0.00582321	0.00339096	0	0.00232997	0.00300028	0.00956684	0.00606875	0.021071	0.691925	0.00223844	1.71546	0.0070704	0.870299	0.667288	0.0036637	0.0117564	0.0173791	0.266861	0.105535	0.307909	3.53939	0.116183	5.41035	2.02006	0.44124	0.25516	0.180815	0.148006	0	0	0
F1A	Right Brain	NN3F2	Whole	Furse_Ex029_PlateA_014.mzXML / 014_P2_P2_A07_NN3F2RB	0.4843	0.0208908	0.0112295	0	0	0	0.0260399	0	0	0.016483	0.0127832	0.000200365	0.698188	0	0.0158672	0	0	0	0	0	0	0.00739084	0.503693	0.00370825	1.21456	0	0.67241	0.506006	0.00756992	0.00357406	0	0.166715	0.0292284	0.24627	3.89375	0.0474415	6.00598	1.93056	0.522442	0.231266	0.136537	0.0353318	0	0	0
F1A	Right Brain	NN3M2	Whole	Furse_Ex029_PlateA_156.mzXML / 156_P2_P2_D06_NN3M2RB	1.16414	0.305565	0.14551	0.0238112	0	0.0240228	0.240241	0.0503698	0.0147474	0.298294	0.0954167	0.0132341	0.446365	0.0409445	0.00583139	0	0.00177012	0	0.00529022	0.00839778	0.00162589	0.0185305	0.457643	0.00393777	1.18316	0.00886822	0.928326	0.579632	0.0117969	0.0179036	0.0211414	0.229006	0.0953532	0.370713	4.25825	0.152413	6.79274	2.40357	0.505943	0.333624	0.168523	0.15979	0	0.00266435	0.0022325
F1A	Right Brain	NN4F2	Whole	Furse_Ex029_PlateA_066.mzXML / 066_P2_P2_B09_NN4F2RB	1.81119	0.423401	0.18466	0.0406815	0	0.0373187	0.346082	0.0866456	0.026955	0.402102	0.0632046	0.019041	0.637885	0.0151328	0.00212841	0.00523608	0	0.00309607	0.135045	0.0468375	0.0018362	0.00614504	2.7497	0.00233927	5.82198	0.00888727	0.853511	0.566603	0.0120672	0.0230721	0.0350144	1.01946	0.106754	1.35855	4.68961	0.188063	8.48574	2.73833	0.54975	0.371292	0.202845	0.175265	0	0.00431096	0.0127109
F1A	Right Brain	NN5F2	Whole	Furse_Ex029_PlateA_338.mzXML / 338_P2_P2_H01_NN5F2RB	0.823019	0.176191	0.0551973	0.00462308	0	0.00459696	0.0376465	0.00398346	0	0.0556157	0.030413	0.0199468	0.477204	0.00416431	0.000206018	0	0.00949907	0	0	0.0218332	0	0.00868342	0.666583	0.00513215	1.64573	0.00265906	0.914995	0.617837	0.0123833	0	0.00738601	0.135863	0.0520272	0.414913	4.89839	0.10368	7.6263	2.40836	0.595533	0.320231	0.0498039	0.0298839	0	0	0
F1A	Right Brain	NN5M1	Whole	Furse_Ex029_PlateA_198.mzXML / 198_P2_P2_E03_NN5M1RB	0.982332	0.271871	0.0620276	0.0147275	0	0.00953754	0.218324	0.0305794	0.00181873	0.229483	0.0900115	0.198568	0.231606	0.00674012	0.00186517	0.00579432	0	0.00230067	0.0150391	0.0316908	0.00490236	0.0153529	0.569975	0	1.39238	0.00272299	0.993695	0.695325	0.00291088	0.00618965	0.00443348	0.298757	0.103856	0.379109	4.0755	0.162469	6.56887	2.13733	0.478678	0.277673	0.172665	0.163459	0	0	0
F1A	Right Brain	NN6F2	Whole	Furse_Ex029_PlateA_098.mzXML / 098_P2_P2_C01_NN6F2RB	1.03499	0.272697	0.0708194	0.0144123	0	0.0178489	0.241191	0.0443501	0.0127349	0.257677	0.129261	0.0248207	0.375356	0.00491193	0	0.00163874	0	0.00236074	0.00184266	0.00887212	0.00334796	0.00822916	0.409414	0.00114928	1.03699	0.00217172	1.02946	0.777355	0.0151251	0.0059056	0.0101615	0.248845	0.0987409	0.368534	4.10565	0.144244	7.21988	2.21304	0.517542	0.30956	0.276052	0.174049	0.00482642	0	0
F1A	Right Brain	NN6M1	Whole	Furse_Ex029_PlateA_194.mzXML / 194_P2_P2_E01_NN6M1RB	1.6042	0.381305	0.0876158	0.00784434	0.0041313	0.00550959	0.244379	0.033169	0	0.28917	0.0885175	0.00507689	0.354733	0.0202992	0.00371596	0.00636139	0.00780285	0.0236328	0.376845	0.217297	0.00439118	0.021777	3.52704	0.00696694	8.02296	0.0010669	0.764952	0.564187	0.00602834	0.00814962	0.0438416	1.96265	0.0585853	2.52121	4.52652	0.136817	8.42998	2.62836	0.623229	0.385386	0.352517	0.244083	0	0.00207693	0.00303414
F1A	Right Brain	NN7M1	Whole	Furse_Ex029_PlateA_056.mzXML / 056_P2_P2_B04_NN7M1RB	1.21008	0.275136	0.0851217	0.00265665	0	0.00246362	0.109936	0.0101287	0.0022717	0.141637	0.0529976	0.139125	0.431987	0.00408784	0.0133169	0.00257158	0.00482899	0.00308905	0.0022044	0.00495342	0.012497	0.0338837	0.479836	0.00496682	1.21067	0.0106494	0.824066	0.612365	0.00590016	0.00562061	0.00225993	0.250217	0.0694076	0.310157	3.48273	0.0986502	5.82076	1.85572	0.466608	0.28307	0.14918	0.143556	0	0	0
[truncated: 320 more columns]
