# Supplementary material for: Characterisation of the Paternal Influence on Intergenerational Offspring Cardiac and Brain Lipid Homeostasis in Mice
Source: Int J Mol Sci. 2023 Jan 17;24(3):1814. doi: 10.3390/ijms24031814 (PMC9916277; doi:10.3390/ijms24031814)
Supplement: Supplementary file 1 [file ijms-24-01814-s001.zip › Supplementary data S5.xlsx]

## Sheet: F2Neonate, Heart, +ve
				x.targets.name	Campesterol_[M+NH4]1+	Cer(34:01)_[M+H-H2O]1+	Cer(41:01)_[M+H-H2O]1+	DG(26:00)_[M+H-H2O]1+	DG(28:01)_[M+H-H2O]1+	DG(28:02)_[M+H-H2O]1+	DG(29:02)_[M+H-H2O]1+	DG(30:01)_[M+H-H2O]1+	DG(30:02)_[M+H-H2O]1+	DG(30:03)_[M+H-H2O]1+	DG(31:02)_[M+H-H2O]1+	DG(32:01)_[M+H-H2O]1+	DG(32:02)_[M+H-H2O]1+	DG(32:03)_[M+H-H2O]1+	DG(32:04)_[M+H-H2O]1+	DG(33:01)_[M+H-H2O]1+	DG(33:02)_[M+H-H2O]1+	DG(34:01)_[M+H-H2O]1+	DG(34:02)_[M+H-H2O]1+	DG(34:02)_[M+NH4]1+	DG(34:03)_[M+H-H2O]1+	DG(35:01)_[M+H-H2O]1+	DG(35:02)_[M+H-H2O]1+	DG(35:03)_[M+H-H2O]1+	DG(35:05)_[M+NH4]1+	DG(36:02)_[M+H-H2O]1+	DG(36:03)_[M+H-H2O]1+	DG(36:03)_[M+NH4]1+	DG(36:04)_[M+H-H2O]1+	DG(36:05)_[M+H-H2O]1+	DG(37:00)_[M+NH4]1+	DG(37:01)_[M+H-H2O]1+	DG(37:02)_[M+H-H2O]1+	DG(37:02)_[M+NH4]1+	DG(37:03)_[M+H-H2O]1+	DG(38:01)_[M+H-H2O]1+	DG(38:02)_[M+H-H2O]1+	DG(38:04)_[M+H-H2O]1+	DG(38:06)_[M+H-H2O]1+	DG(38:07)_[M+H-H2O]1+	DG(40:01)_[M+H-H2O]1+	DG(40:02)_[M+H-H2O]1+	DG(40:06)_[M+H-H2O]1+	DG(40:07)_[M+H-H2O]1+	DG(40:08)_[M+H-H2O]1+
Generation	Tissue	Animal ID	Handling	targets.mz	418.404	520.509	618.618	467.409	493.425	491.409	505.425	521.456	519.441	517.425	533.456	549.488	547.472	545.456	543.441	563.503	561.488	577.519	575.503	610.54	573.488	591.535	589.519	587.503	618.509	603.535	601.519	636.556	599.503	597.488	656.619	619.566	617.55	652.587	615.535	633.582	631.566	627.535	623.503	621.488	661.613	659.597	651.535	649.519	647.503
F2N	Hea	LL3F1	Whole	099_PlateA-P6_F2N_LL3F1_Hea_0.mzXML	0	0	0	0	0	0	0	0	0.0626414	0	0	0	0	0	0	0	0	0	0	0	0	0.211189	0	0	0	0.183841	0	0	0	0	0.0645115	0	0	0	0	0	0	0.803504	0.656337	0	0	0	1.77865	0.107076	0
F2N	Hea	LL3F2	Whole	097_PlateA-P6_F2N_LL3F2_Hea_0.mzXML	0.162824	0	0	0.656192	0.738913	0.162387	0	3.17659	1.29175	0	0	20.1006	7.07533	0.274877	0	0.112296	0.072519	40.519	38.3098	0	8.35686	0.115108	0	0	0	16.1294	18.1068	0	7.22063	0.844661	0.0378428	0	0.0994366	0	0	0	0.302772	8.44146	7.4057	0	0	0	13.3423	3.81127	0.640822
F2N	Hea	LL3M1	Whole	165_PlateA-P6_F2N_LL3M1_Hea_0.mzXML	0	0	0.01891	0	0	0	0	0	0.0198977	0	0	0	0	0	0	0	0	0.350672	0.0149191	0	0	0.171008	0	0.0168833	0	0.064291	0.0349457	0	0	0	0.055295	0	0	0.165519	0.0154224	0	0	0.63843	0.376325	0	0	0.0208178	1.20395	0.109104	0.0189507
F2N	Hea	LL3M2	Whole	197_PlateA-P6_F2N_LL3M2_Hea_0.mzXML	0	0.0326018	0	0	0.0101242	0.0221525	0	0.119079	0.0202856	0	0.0243571	3.85451	1.10597	0	0	0	0	16.4119	8.65491	0.019062	1.23852	0.194753	0	0	0.00516293	6.79448	6.25251	0.0167261	4.2608	0	0.022533	0	0.0338743	0	0	0	0.00405736	13.3327	8.30545	0	0	0	14.7518	4.22321	0.892594
F2N	Hea	LL3M3	Whole	151_PlateA-P6_F2N_LL3M3_Hea_0.mzXML	0.112343	0	0	0.162367	0	0	0	0.0178668	0	0	0	3.74845	0.467558	0	0	0	0	26.7634	7.68809	0	0.229471	0.0263101	0	0.0214918	0.0254283	9.46	8.89355	0.0552594	7.85244	0.0427256	0.0140485	0	0.0375239	0	0	0.0140015	0.144216	23.6466	14.285	0.0266048	0	0	28.4129	7.926	2.04592
F2N	Hea	LL3M5	Whole	297_PlateA-P6_F2N_LL3M5_Hea_0.mzXML	0	0	0	0.0416046	0	0.0129436	0.00880931	0.156527	0.0156922	0	0	2.87606	0.422226	0	0	0	0	16.8089	4.93594	0	0.289204	0.0129931	0	0	0	6.11961	4.83362	0	3.95485	0	0.00980002	0	0.0143347	0	0.0126015	0	0.0514958	16.2986	9.77936	0.0150119	0	0	20.0837	5.91045	1.12767
F2N	Hea	LL5F1	Whole	299_PlateA-P6_F2N_LL5F1_Hea_0.mzXML	0	0.00725543	0	0.397459	0.311155	0.0920314	0.00446743	2.88838	0.882664	0.00891946	0.00572704	22.5641	5.86627	0.180028	0	0.384433	0.0287734	55.6606	44.8953	0.0137624	7.81179	0.107865	0.171796	0.00840562	0	20.1122	18.5409	0.00783169	7.32447	0.757474	0.00832913	0	0	0	0	0.0206504	0.575844	10.1423	6.58894	0.0142987	0	0	13.0301	3.33884	0.831355
F2N	Hea	LL5F2	Whole	341_PlateA-P6_F2N_LL5F2_Hea_0.mzXML	0	0.284021	0	0	0.478864	0	0	1.856	0	0	0	37.8345	1.50906	0	0	2.71573	0	60.3562	6.28328	0.716799	0.696632	0	0	0	0.265724	1.75588	1.45866	0.164916	0	0.314755	0	0	0	0	0	0	0	0	0.704531	0	0	0	0	0.421662	0.270502
F2N	Hea	LL5F3	Whole	303_PlateA-P6_F2N_LL5F3_Hea_0.mzXML	0	0	0	0.0855713	0	0	0.145314	0	0	0	0	2.0918	0.155164	0	0.051767	0	0	4.92148	3.72845	0	0.160561	0.472214	0	0	0.0509234	1.9774	1.89305	0	0.631636	0.0525554	0.077943	0	0	0	0	0	0	2.15461	1.51521	0	0	0	3.50802	0.640822	0
F2N	Hea	LL5F4	Whole	257_PlateA-P6_F2N_LL5F4_Hea_0.mzXML	0	0	0	0.0458338	0.0217067	0.0309393	0	1.15819	0.0502995	0.0180646	0	10.6608	2.59402	0.0129179	0	0.0343966	0	35.8638	19.9885	0.020091	3.12697	0.0312028	0.0210669	0	0	13.8837	10.9945	0	5.54791	0.0496851	0.0173537	0	0	0	0.00999502	0.019089	0.324573	15.8701	10.0609	0.021881	0	0	20.5262	5.1824	1.19633
F2N	Hea	LL5M1	Whole	115_PlateA-P6_F2N_LL5M1_Hea_0.mzXML	0.0101904	0	0	0.0147839	0	0	0	0.0274916	0.00685687	0	0.0123896	2.71299	0.312162	0.00921975	0.0112614	0	0	17.3117	5.36971	0.0308486	0.432567	0.0190212	0	0	0	6.89809	6.13103	0.0227924	4.59379	0.0309533	0.0132559	0	0.0319896	0	0	0	0.018809	16.8098	9.80151	0.0658995	0	0.01751	21.4009	6.11883	1.3627
F2N	Hea	LL5M2	Whole	249_PlateA-P6_F2N_LL5M2_Hea_0.mzXML	0	0	0	0.0915212	0	0	0	0.302334	0	0	0	4.76937	1.10777	0	0.0799591	0	0	22.613	8.90971	0.0169867	1.18949	0	0	0	0	8.16668	6.70662	0	5.08442	0	0.0664085	0	0	0	0	0.0410494	0.0849955	18.2242	11.0889	0	0	0	23.5734	6.49798	1.43471
F2N	Hea	LL5M3	Whole	145_PlateA-P6_F2N_LL5M3_Hea_0.mzXML	0.0068903	0	0	0.376228	0.259394	0.105171	0	2.59386	0.878466	0	0	18.1825	4.72015	0.126751	0	0.255974	0.0322152	46.1811	31.5651	0.0324918	5.57276	0.122322	0.0836705	0	0	16.3191	15.9271	0.0322525	7.33813	0.698877	0.0657404	0	0.0071819	0	0	0.0221419	0.464394	12.439	7.93699	0.0486703	0	0.00753204	15.1728	5.06905	1.16729
F2N	Hea	LL6F1	Whole	253_PlateA-P6_F2N_LL6F1_Hea_0.mzXML	0.0141201	0	0	0.0999703	0.0414754	0.0270977	0	0.779068	0.151936	0	0	2.1898	0.465587	0	0	0	0	5.71968	4.15869	0	0.325877	1.58515	0	0	0	2.76971	2.34136	0	0.788212	0	0.00283025	0	0	0	0	0	0	2.83996	1.84572	0	0	0	3.43652	0.513733	0.0104056
F2N	Hea	LL6F2	Whole	017_PlateA-P6_F2N_LL6F2_Hea_0.mzXML	0	0	0	0.463175	0.318496	0	0	1.44465	0.789133	0	0	4.06436	1.68773	0.0364904	0	0.0709636	0	17.5595	9.85102	0.0360085	1.24967	0.0374008	0	0.021366	0	9.04618	9.04892	0.0188126	5.94178	0.320857	0.0107761	0	0.0275503	0	0	0.00797019	0.448807	14.986	9.40561	0.0194722	0.0116955	0.0123043	16.0683	4.72567	1.05892
F2N	Hea	LL6F4	Whole	263_PlateA-P6_F2N_LL6F4_Hea_0.mzXML	0	0.00214526	0	0.13059	0.0512271	0.0190424	0	1.42369	0.282587	0	0	10.3483	2.81121	0.0194669	0	0.0854744	0	32.0593	20.8701	0.0786221	3.7895	0.143122	0.0240084	0	0	12.3033	10.6074	0.0118136	4.94942	0.255779	18.9663	0	0	0	0.00573643	0.0111103	0.178454	12.1941	8.83709	0.0240912	0	0.0151262	16.8197	4.42672	1.11703
F2N	Hea	LL6M1	Whole	019_PlateA-P6_F2N_LL6M1_Hea_0.mzXML	0	0	0	0	0	0	0	0.142852	0.187809	0	0	1.32565	0.726636	0	0	0	0	10.0117	6.57366	0.0738461	0.503292	0.0842415	0	0	0.0112341	6.38033	8.1438	0.0209716	5.34516	0.183005	0.00706811	0	0.0108738	0.00812238	0	0	0.304096	11.0208	7.1081	0.00975823	0	0.0110753	12.7018	3.97072	0.802085
F2N	Hea	LL6M2	Whole	289_PlateA-P6_F2N_LL6M2_Hea_0.mzXML	0	0	0	1.25753	0.0068517	0.177276	0	0.774808	0.148222	0	0	8.86675	1.90859	0.039044	0	0.0442846	0	43.6693	12.051	0.0597823	1.05913	0	0	0.0212493	0	12.7904	12.4091	0.0141866	8.00399	0.140391	0.0292624	0	0.0373537	0.0232135	0	0.0124819	0.311444	21.2571	13.7541	0	0	0.0192388	24.67	7.06376	1.80496
F2N	Hea	LL6M3	Whole	359_PlateA-P6_F2N_LL6M3_Hea_0.mzXML	0	0	0	0.743729	0.328064	0.0645094	0	2.38015	1.37192	0	0	6.94824	2.50747	0.043856	0	0	0	31.8377	15.9389	0.00491572	1.75512	0.0470335	0	0	0	14.1376	14.4849	0	9.17286	0.193678	0.00574225	0	0.0151003	0	0	0.0121615	0.563961	22.3261	11.9129	0	0	0	20.9672	6.50249	1.32005
F2N	Hea	LN2F1	Whole	161_PlateA-P6_F2N_LN2F1_Hea_0.mzXML	0.0192512	0.00999832	0	2.38715	1.64411	1.14397	0	4.84182	2.84054	0.0194746	0.0220566	7.66829	3.73828	0.0706919	0	0.0115964	0	22.1308	13.6358	0.01688	1.7099	0.269417	0.0110982	0	0	12.052	9.80073	0	3.9309	0.0708511	0.0242804	0	0	0	0	0.00910029	0.408667	7.82021	4.99517	0	0	0.0131807	7.77084	2.31911	0.360872
F2N	Hea	LN2F2	Whole	347_PlateA-P6_F2N_LN2F2_Hea_0.mzXML	0.0331278	0	0	0.0142438	0	0	0.00173051	0.0417178	0	0	0	1.5569	0.0749289	0	0	0	0	13.3514	3.97107	0	0.0303704	0.0190123	0	0	0	5.86851	5.09259	0.00899569	4.46423	0.0178664	0.0119494	0	0.028096	0	0	0	0.0831233	15.9419	10.4353	0	0	0.0148137	18.612	5.17591	1.06581
F2N	Hea	LN2F4	Whole	355_PlateA-P6_F2N_LN2F4_Hea_0.mzXML	0	0	0	1.33941	0.964799	0.241914	0	3.16642	1.62099	0	0	6.23552	2.51331	0.0406947	0	0.035696	0.0100829	20.5687	11.2898	0.00920444	1.43576	0.254052	0.0119417	0	0	9.96012	8.51763	0	4.1495	0.0443304	0.00345693	0	0.0553461	0	0	0	0.197309	11.6252	6.67657	0.01089	0	0.0112591	11.0791	3.24949	0.518196
F2N	Hea	LN2M1	Whole	307_PlateA-P6_F2N_LN2M1_Hea_0.mzXML	0	0.0143607	0	0.0154882	0	0.0370646	0.011678	0.0517533	0.0520569	0.0265381	0	1.36117	0.398927	0.0200167	0	0	0	10.5019	3.4884	0.0128133	0.0366325	0.952176	0	0	0	4.69327	4.24986	0.002967	3.87611	0	0.015639	0	0.0218702	0	0	0	0.0352101	14.7854	9.15927	0	0	0.0164305	15.6942	4.76241	0.905705
F2N	Hea	LN4F2	Whole	155_PlateA-P6_F2N_LN4F2_Hea_0.mzXML	0	0	0	0	0	0	0	0	0	0.0271893	0	0	0	0	0	0	0	1.34808	2.26522	0.0174486	0.0221091	1.37896	0	0	0	3.21261	1.59545	0	5.01945	1.36516	0.0499296	0	0	0	0	0	0	1.98317	1.38402	0	0	0	2.44665	0.451949	0
F2N	Hea	LN4M1	Whole	207_PlateA-P6_F2N_NL5M2_Hea_0.mzXML	0.048251	0	0	0.15607	0.0157311	0.0148451	0	0.577247	0.222257	0	0	3.24493	1.18108	0	0	0	0	15.4988	8.53308	0.0214155	0.686835	0.110253	0	0	0.0121459	6.74898	6.30381	0	4.42753	0.030575	0.046328	0	0	0	0.0111995	0	0.0204291	12.9885	7.43393	0	0	0	13.4926	4.35044	0.540868
F2N	Hea	LN4M2	Whole	163_PlateA-P6_F2N_LN4M2_Hea_0.mzXML	0	0	0	0	1.96101	4.06346	0	1.73504	0.667087	0	0	8.35961	5.06608	0	0	0	0	24.2238	13.4355	0	0	0	0	0	0	5.24366	7.77435	0	3.5239	0	0	0	0	0	0	0	0	16.6464	9.85654	0	0	0.434466	15.1247	4.53248	0
F2N	Hea	LN4M3	Whole	201_PlateA-P6_F2N_LN4M3_Hea_0.mzXML	0	0	0	0	0	0	0	0	0	0	0	0.895977	0	0	0	0	0	9.09585	3.65431	0	0.21028	0	0	0	0	3.77864	3.44121	0	2.51167	0	0.0493182	0	0	0	0	0	0	9.83849	5.89581	0	0	0	11.2797	3.12719	0.353558
F2N	Hea	LN5F2	Whole	153_PlateA-P6_F2N_LN5F2_Hea_0.mzXML	0	0	0.157159	0.121646	0	0	0	0.205344	0.038287	0	0	4.11891	1.26705	0	0.0175696	0.0375194	0	28.4329	11.7532	0.0342186	0.905049	0.0407222	0	0	0	12.205	13.5691	0.0184339	10.1003	0.460789	0.0117643	0	0.0190625	0.0142192	0	0	0.609016	20.3957	14.1664	0.0131842	0	0.0147287	24.6974	7.14562	1.80071
F2N	Hea	LN5F3	Whole	157_PlateA-P6_F2N_NL6F3_Hea_0.mzXML	0.198635	0	0	0.675078	0.457729	0.58338	0	2.2482	1.2199	0	0.0304442	8.90208	3.42937	0.218934	0	0.0266679	0	23.5344	18.1413	0.00625898	3.11134	0.905993	0.0287277	0	0	9.80794	8.84583	0.00861259	4.30714	0.15496	0.0142477	0	0.0157669	0	0	0	0.247527	10.1161	5.70901	0	0	0	9.77703	2.59342	0.41495
F2N	Hea	LN5F4	Whole	057_PlateA-P6_F2N_LN5F4_Hea_0.mzXML	0	0	0	0.105859	0.28228	0	0	1.86867	1.01347	0	0	9.67701	3.29965	0	0	0.0787892	0	30.4085	22.3072	0.162531	3.69878	0	0	0	0	13.9241	14.6275	0.0479414	7.32056	0.244752	0.0915855	0	0	0.175668	0	0	0.151566	12.3244	8.58509	0	0	0	14.5473	3.89976	0.403155
F2N	Hea	LN5M1	Whole	215_PlateA-P6_F2N_LN5M1_Hea_0.mzXML	0.00792886	0.00893834	0	0	0	0	0	0	0	0	0	1.01917	0.0338051	0	0	0	0	9.5716	2.89927	0	0	0.13655	0	0	0	3.71977	3.33325	0	2.65422	0.0104384	0.0453096	0	0	0	0	0.00948356	0.0117562	9.2876	5.40124	0	0	0	10.6607	2.91618	0.252524
F2N	Hea	LN5M2	Whole	309_PlateA-P6_F2N_LN5M2_Hea_0.mzXML	0	0	0	1.68676	1.54077	1.08182	0	5.45754	3.00151	0.0275407	0	20.911	7.93332	0.546989	0	0.473112	0.0985021	61.7175	51.3852	0.0119856	8.17824	0.201567	0.251841	0.0101899	0.0214211	27.4176	28.5101	0	11.4697	1.35908	6.27928	0	0.00684013	0	0.0108344	0.12223	1.14272	10.3418	6.38244	0.0102457	0	0.0168791	10.2503	3.21635	0.69032
F2N	Hea	LN5M3	Whole	065_PlateA-P6_F2N_LN5M3_Hea_0.mzXML	0	0	0	1.05711	1.06887	0.510177	0	4.01508	2.06621	0.0209633	0.00962412	14.2084	5.17118	0.154973	0	0.645759	0.147045	39.6807	33.9298	0.0581749	5.70159	0.321379	0.280673	0	0.010557	20.4939	20.0621	0.012664	8.40763	0.940415	0.0013317	0	0.0148714	0.521222	0	0.0333929	0.975599	9.30702	5.56902	0.00942742	0.000380805	0.00957731	9.3183	2.92902	0.747257
F2N	Hea	LN6F2	Whole	005_PlateA-P6_F2N_LN6F2_Hea_0.mzXML	0	0.0143732	0.0157739	0.0311819	0	0	0.0214566	0.313305	0.0555533	0	0	2.35967	0.640021	0	0	0.114871	0	16.2396	6.66778	0.101093	0.797298	0.0716671	0	0	0	10.1021	8.64808	0.0384864	6.29369	0.196248	0.0142816	0	0	0	0.0136714	0.0212827	0.286654	17.5647	12.1223	0.0858995	0	0	22.3149	6.32838	1.74772
F2N	Hea	LN6F3	Whole	305_PlateA-P6_F2N_LN6F3_Hea_0.mzXML	0	0	0	0.101665	0.0176511	0.0867851	0	0.0215474	0	0	0	2.62697	0.640022	0	0	0	0	21.3845	5.0373	0.021028	0.0528365	0.0184609	0.0029422	0	0	7.41558	6.3271	0.0262023	5.09049	0.0253138	0.0171263	0	0	0	0	0	0.0768099	19.6033	13.484	0	0	0	25.2846	6.61175	1.59672
F2N	Hea	LN6M1	Whole	243_PlateA-P6_F2N_LN6M1_Hea_0.mzXML	0	0	0	0	0	0	0	0	0	0	0	0	0	0.0352452	0	0	0	0.565213	0.0695471	0.0389192	0	2.93611	0	0	0.0178519	0.225852	0.0303138	0	0	0	0.0302066	0	0	0	0	0	0.014138	0.714633	0.505588	0.0238067	0	0	1.66487	0.125709	0.0248695
F2N	Hea	LN6M2	Whole	195_PlateA-P6_F2N_LN6M2_Hea_0.mzXML	0.00846836	0	0	2.86433	3.10928	1.67167	0	8.49767	4.21246	0.116178	0.00923699	27.8189	9.81613	0.7911	0.00600574	0.640559	0.138837	63.1452	53.3847	0.0517959	9.69283	0.270463	0.382521	0.0166871	0	25.062	27.5486	0.0051987	11.187	1.2692	0	0	0.00949891	0	0	0.0310088	1.05872	11.5331	7.54933	0.0154617	0	0	12.6552	3.98965	0.985889
F2N	Hea	LN6M3	Whole	357_PlateA-P6_F2N_LN6M3_Hea_0.mzXML	0	0	0	0.535987	0.578755	0.197764	0	3.01032	0.96775	0	0	11.2544	3.52913	0.0672212	0	0.0251537	0	34.3829	22.4194	0.0177358	3.51109	0.0381414	0.0220966	0	0	15.3038	12.3684	0.00956446	5.36771	0.0639073	0.0157815	0	0.0262828	0	0	0.0618495	0.473398	13.8111	8.74456	0.037428	0.00785995	0.0142787	16.1276	4.60957	0.808179
F2N	Hea	NL3F1	Whole	337_PlateA-P6_F2N_NL3F1_Hea_0.mzXML	0	0	0	2.81804	2.72692	1.66185	0	6.66935	3.62993	0	0.0134152	25.4803	8.30643	0.617375	0	0.462025	0.0922219	79.3288	49.0586	0.0586239	7.69941	0.369968	0.210121	0.0392638	0	30.4947	30.5154	0.0394118	13.4197	1.37146	0	0	0	0.0281692	0.0140586	0.150127	1.41461	21.6604	14.166	0.0172848	0	0.0122746	22.5523	6.82766	1.61472
F2N	Hea	NL3F2	Whole	203_PlateA-P6_F2N_NL3F2_Hea_0.mzXML	0.0339251	0	0	3.38575	3.28388	1.70893	0	8.30646	4.26991	0.102655	0.00813337	21.7611	7.80452	0.361012	0	0.398709	0.0681251	53.9282	42.0291	0.0120633	7.2748	0.163809	0.244404	0.0173352	0	23.2085	22.0846	0	8.36569	0.749068	0.00138954	0.0130275	0.0175803	0	0	0.0428172	0.906002	10.2438	6.37611	0	0	0	10.4552	3.14559	0.522421
F2N	Hea	NL3M1	Whole	167_PlateA-P6_F2N_NL3M1_Hea_0.mzXML	0.04029	0	0	0	0	0	0	0	0.012349	0	0	0.564007	0.0847178	0	0	0	0	5.68098	1.83877	0	0	0.227464	0	0	0	2.35378	1.9851	0	1.69242	0	0.0169853	0	0.0152801	0	0	0	0.0109854	6.49981	4.10316	0.0104023	0	0.0816881	6.95975	2.21905	0.257666
F2N	Hea	NL3M6	Whole	255_PlateA-P6_F2N_NL3M6_Hea_0.mzXML	0	0	0	0	0.0457396	0	0	0	0	0	0	0.0689235	0	0	0	0	0	1.08397	0.572104	0	0	0.213728	0	0	0	0.604996	0.687791	0	0.063521	0.0459357	0.0706144	0	0	0	0	0	0.0365674	2.57378	1.76633	0	0	0	3.894	0.530726	0
F2N	Hea	NL5F1	Whole	101_PlateA-P6_F2N_NL5F1_Hea_0.mzXML	0	0	0	1.07383	0.946735	0.325133	0	3.30655	1.77433	0	0	14.2717	4.82303	0.0949849	0	0.0891171	0.0288806	38.2252	30.8194	0.0538076	5.50694	0.0712422	0.0576676	0	0.0110376	15.3451	15.9204	0.00821315	8.26638	0.745962	0	0	0.0154905	0	0	0.0131735	0.499394	14.0822	9.6804	0.0199715	0	0	18.0912	4.87172	1.24257
F2N	Hea	NL5F2	Whole	245_PlateA-P6_F2N_NL5F2_Hea_0.mzXML	0	0.0144102	0	0.130633	0.0445515	0.087658	0	0.501162	0.0838417	0.0247948	0.0170036	6.03635	2.04096	0.0492864	0	0	0	25.9787	13.0204	0	2.0169	0.0422881	0	0	0	10.0576	9.83476	0	6.52098	0.0543548	0.0018911	0	0.0292092	0	0	0	0.0648382	17.5841	11.5526	0	0.010277	0	21.6885	5.7404	1.23369
F2N	Hea	NL5M2	Whole	205_PlateA-P6_F2N_LN4M1_Hea_0.mzXML	0.00734998	0	0	0.210237	0.00897338	0.052313	0	0.394367	0.0815572	0	0	2.5524	0.837066	0.0208811	0	0.0178621	0	12.3154	5.7277	0	0.555321	0.532162	0	0	0	5.4546	3.98112	0.00706815	2.88053	0.00757819	0.0305442	0	0.0270373	0	0	0	0.0157681	10.9334	6.42246	0	0	0	12.8097	3.56779	0.681274
F2N	Hea	NL5M3	Whole	247_PlateA-P6_F2N_NL5M3_Hea_0.mzXML	0.041457	0	0	0	0	0	0	0.176069	0.0105139	0	0	1.00514	0.14407	0	0	0	0	3.0615	2.28756	0	0.112385	0.481536	0	0	0	1.31435	0.986139	0	0.462328	0	0.00411706	0	0.0335805	0	0	0	0	2.09692	1.4672	0	0	0	2.94673	0.763944	0.0763825
F2N	Hea	NL6F1	Whole	053_PlateA-P6_F2N_NL6F1_Hea_0.mzXML	0	0	0	0.0340871	0	0	0.032599	0.106283	0.0756645	0	0	2.85454	0.709542	0	0	0	0	21.0221	7.98387	0.0075802	0.300293	0	0	0	0	9.53908	8.29995	0	6.22049	0	0	0	0.0354738	0	0	0	0.168825	19.9117	11.7135	0	0.0301662	0.0435784	21.497	5.99148	1.15282
F2N	Hea	NL6F3	Whole	059_PlateA-P6_F2N_LN5F3_Hea_0.mzXML	0	0	0	0	0	0	0	0	0	0.0188889	0	0	0	0	0	0	0	0.793972	0.160345	0	0	0.130723	0	0	0	0.400742	0.175009	0	0.234391	0	0.069666	0	0	0	0.0188362	0	0.0229626	3.40361	2.18696	0	0	0.044755	3.87471	0.946765	0
F2N	Hea	NL6F4	Whole	209_PlateA-P6_F2N_NL6F4_Hea_0.mzXML	0.0678868	0	0	0.01925	0	0	0	0.0603623	0.00907262	0.00736291	0.00789195	1.031	0.191421	0	0	0	0	7.5769	3.08958	0	0.116927	0.236326	0	0.0341946	0	3.55375	2.75033	0	2.1349	0	0.0401443	0	0.0248452	0	0	0.0164993	0.0183899	9.74158	5.45079	0	0	0	9.9593	2.99887	0.508214
F2N	Hea	NL6M1	Whole	353_PlateA-P6_F2N_NL6M1_Hea_0.mzXML	0.0129425	0.0142888	0	0.0726196	0.0329689	0.0383315	0	0.454608	0.107353	0	0.0158155	4.39085	1.80851	0.03183	0	0	0	26.1878	11.3783	0.00797035	1.12857	0.247876	0.0143985	0	0	11.6049	12.5617	0.0224698	8.97025	0.0714838	6.34004e-05	0	0	0	0	0.0308865	0.453441	24.1862	14.5646	0	0	0	27.0717	8.07831	1.74348
F2N	Hea	NL6M2	Whole	119_PlateA-P6_F2N_NL6M2_Hea_0.mzXML	0.0674193	0.0118217	0	1.10968	0.621334	0.193375	0	2.89593	1.43984	0	0.0306436	9.13777	3.31521	0	0	0.292806	0.0125615	36.9211	20.1786	0.0340332	2.84794	0.109515	0.0809814	0.0173313	0	15.5357	16.016	0	9.29131	0.530979	0.0389133	0	0.0313337	0	0	0.0692649	0.638532	19.2	11.3493	0.0395535	0	0.0640443	19.5233	6.00003	1.33176
F2N	Hea	NL6M3	Whole	103_PlateA-P6_F2N_NL6M3_Hea_0.mzXML	0	0.0076168	0	0.166462	0.0760961	0	0	1.15455	0.564719	0.00720099	0	2.49006	1.04754	0.00819064	0	0	0.00969837	7.20847	5.16042	0	0.605969	0.312651	0	0	0	3.68118	3.18994	0	1.92245	0.00970649	0.00590743	0	0.0300149	0	0	0	0.0148089	6.12624	3.57838	0	0	0	5.98716	1.83799	0.15863
F2N	Hea	NL6M4	Whole	261_PlateA-P6_F2N_NL6M4_Hea_0.mzXML	0	0.0170253	0	2.0013	1.31618	1.37852	0	4.60936	2.55927	0.0173734	0.0179871	16.7485	6.15305	0.392627	0	0.112758	0.0138806	57.7446	35.0124	0	5.39358	0.142241	0.0592149	0	0	21.5464	21.656	0.0169722	10.7547	0.659816	0	0	0.0177301	0	0	0.085798	0.920015	18.5817	10.3299	0	0	0.0113204	17.4037	5.14893	1.0797
F2N	Hea	NL7F3	Whole	301_PlateA-P6_F2N_NL7F3_Hea_0.mzXML	0	0	0	0.0660781	0	0	0	0.0543083	0	0	0	0.221922	0.0281929	0.0047533	0	0	0.00858124	1.99907	1.85143	0	0	2.86953	0	0	0	1.91583	0.531494	0	1.49858	0	0.0366811	0	0	0	0	0	0	1.97715	1.39426	0.0295364	0	0	2.31428	0.419282	0.0246136
F2N	Hea	NL7F4	Whole	291_PlateA-P6_F2N_NL7F4_Hea_0.mzXML	0	0	0	2.9206	2.18876	1.71872	0	6.60979	3.70601	0.0327904	0.030314	18.4268	7.11416	0.437753	0	0.360005	0.0094695	63.0487	37.9704	0.0377824	5.18681	0.196501	0.0337382	0	0.0118294	26.8005	24.2583	0	11.6422	1.40834	0.0134358	0	0	0.00568999	0	0.0949377	1.377	16.5307	10.1574	0.0363493	0	0.0109505	17.0267	5.03873	1.23472
F2N	Hea	NL7M1	Whole	149_PlateA-P6_F2N_NL7M1_Hea_0.mzXML	0.0119628	0	0	2.11219	1.82825	0.991643	0	4.85373	2.69615	0.0377371	0	11.7407	4.58156	0.0347014	0	0.0281051	0	33.3986	23.2524	0.00390792	3.7987	0.0273417	0.067539	0	0	14.7313	14.5234	0.0124146	7.36645	0.339729	0.00217333	0	0.012467	0.0113433	0	0.0124787	0.64619	12.9044	8.01661	0	0	0	14.009	4.24561	0.731375
F2N	Hea	NN4F2	Whole	105_PlateA-P6_F2N_NN4F2_Hea_0.mzXML	0	0	0	0.0258794	0.0285309	0	0	1.15286	0.0816852	0	0	7.98507	2.17698	0	0	0.0293189	0	22.0687	15.5349	0.0193145	2.87314	0.0156394	0.0075796	0	0	9.54279	8.84827	0.000393364	5.17011	0.179087	0.0135489	0	0.0360045	0	0	0.0136773	0.181161	13.3343	7.70647	0	0	0.00684115	15.0959	4.35494	1.01449
F2N	Hea	NN4F3	Whole	023_PlateA-P6_F2N_NN4F3_Hea_0.mzXML	0	0	0.0109929	0	0	0	0	0.394104	0.0436445	0	0	4.53413	1.11009	0	0	0	0	11.2727	8.81085	0.0125752	1.48812	0.0156463	0.0111938	0	0	4.5409	4.13911	0.0098974	2.22366	0.134342	0.0253364	0	0.0160222	0	0	0	0.012986	5.28373	3.96877	0	0	0.0136206	7.70308	2.0924	0.284276
F2N	Hea	NN4M1	Whole	021_PlateA-P6_F2N_NN4M1_Hea_0.mzXML	0	0	0.019923	0	0.00946205	0	0.0262001	0.141094	0.0147362	0	0.0232326	3.61906	0.636191	0	0.0100857	0.0163201	0	19.7714	7.06852	0.0150479	0.707828	0	0	0	0	7.09386	7.20876	0.0135236	5.68276	0.196725	0.099702	0	0	0.0114851	0	0	0.0642565	14.9475	10.6376	0	0	0.0710693	19.5818	5.40358	1.50827
F2N	Hea	NN4M2	Whole	063_PlateA-P6_F2N_NN4M2_Hea_0.mzXML	0	0.0209708	0.010294	0	0	0	0	0	0	0	0	1.03818	0.0577442	0	0	0	0	8.92423	3.03883	0	0.0509108	0.052361	0	0	0	3.52851	3.35769	0	3.15673	0	0.0343281	0	0.0550083	0	0	0	0	9.9439	5.85752	0.0132536	0	0.0536792	12.4314	3.73963	0.642284
F2N	Hea	NN4M3	Whole	251_PlateA-P6_F2N_NN4M3_Hea_0.mzXML	0.04176	0.00702747	0	0.0489796	0	0.0252047	0	1.09845	0	0	0	7.77065	2.22917	0	0	0	0	18.6931	14.6968	0.0192691	2.63054	0.660531	0	0	0	6.97639	6.2793	0	2.60699	0.0564559	0.0467443	0	0	0	0	0	0.0218626	5.37969	3.168	0	0	0	6.76856	1.86023	0.317727
F2N	Hea	NN5F2	Whole	345_PlateA-P6_F2N_NN5F2_Hea_0.mzXML	0	0	0	0	0.0353827	0	0	0.914742	0.0324911	0.0242293	0	6.407	1.58166	0.0356616	0	0	0	13.0543	10.3802	0.00971094	2.1046	0.16365	0	0	0	4.60751	4.50263	0	2.02679	0	0.0290344	0	0.0228423	0	0.0105484	0	0	4.07552	2.95495	0	0	0.0409781	5.0337	1.46206	0.105225
F2N	Hea	NN5F3	Whole	007_PlateA-P6_00Blank04_0.mzXML	0	0.0152611	0	0.211823	0.330375	0.0392581	0	2.52634	0.901504	0	0	14.9166	4.46679	0.138888	0.0267079	0.136304	0.0169387	45.2154	31.6549	0.0262769	5.99689	0.172586	0.0210819	0	0	17.8969	19.7866	0.0248379	10.4874	0.981583	0.0981174	0	0.0220378	0	0	0.0285915	0.683474	17.988	11.1046	0.0352629	0	0.0647815	22.194	6.41933	1.50412
F2N	Hea	NN5M1	Whole	051_PlateA-P6_F2N_NN5M1_Hea_0.mzXML	0	0	0	0.103772	0	0.0286646	0	1.22451	0.120681	0	0	8.91769	2.3467	0.015757	0	0.0510525	0	30.2417	17.2375	0.11038	2.81069	0.0540194	0	0	0	11.6117	10.7876	0.00744329	6.81992	0.381259	0.0246589	0	0.00622338	0.022432	0	0.0107345	0.397677	15.2491	9.01169	0.059027	0	0.0301456	17.1438	5.37916	1.22855
F2N	Hea	NN6F1	Whole	295_PlateA-P6_F2N_NN6F1_Hea_0.mzXML	0.0102573	0	0	0.538729	0.115899	0.131334	0	1.47466	0.511562	0	0.0168362	7.84897	2.56027	0.0787686	0	0.058099	0.0341574	30.278	18.882	0.0268773	2.60121	1.1536	0.0878596	0	0	12.8625	13.5807	0.0120048	7.92665	0.411769	24.7662	0	0	0	0	0.0196531	0.255466	14.4363	9.19663	0	0	0.162601	14.4609	4.4198	0.734588
F2N	Hea	NN6F3	Whole	213_PlateA-P6_F2N_NN6F3_Hea_0.mzXML	0	0	0	0.268275	0.0296127	0.230894	0	0.462252	0.019644	0	0.0384609	3.00029	1.9566	0.0392475	0	0.0185848	0	15.7553	5.67754	0.0063703	0.045581	0.944199	0	0	0	6.06476	5.43371	0.0227298	5.24664	0.0572569	0.00799306	0	0.0294879	0	0	0.0135938	0.0299893	15.1049	9.835	0	0	0	15.7361	4.53462	0.788457
F2N	Hea	NN6F6	Whole	011_PlateA-P6_F2N_NN6F6_Hea_0.mzXML	0	0	0.0196809	0.0382129	0	0.0163245	0	0.165743	0.124256	0	0	3.22967	0.899553	0.0149066	0	0	0	22.009	9.09996	0.127955	0.528992	0.0393004	0	0.0189776	0	10.58	10.6495	0.0229938	7.41873	0.220775	3.16665	0	0.0417409	0	0	0	0.451678	18.2621	10.2626	0	0	0.0470335	17.2671	5.57878	1.00871
F2N	Hea	NN6M1	Whole	113_PlateA-P6_F2N_NN6M1_Hea_0.mzXML	0.00791424	0	0.00737014	0.0077742	0	0.00922553	0	0.225053	0.0513485	0	0.00684691	1.09608	0.221833	0.0121111	0	0	0	3.83898	2.87872	0	0.103791	2.77348	0	0	0	2.27019	2.17224	0	1.66651	0	0.00469399	0	0.0282499	0	0	0	0	5.10041	3.26896	0	0	0	5.0879	1.63691	0.0965218
F2N	Hea	NN6M2	Whole	311_PlateA-P6_F2N_NN6M2_Hea_0.mzXML	0	0	0	0.447599	0.0905029	0.00198063	0	1.69725	0.765281	0	0.0433211	5.87573	1.87081	0.0750415	0	0.0711153	0	23.7012	13.1733	0	1.9159	0	0	0	0	10.4102	10.8773	0	6.25954	0.0907279	0.0338372	0.157824	0	0	0	0	0.126887	14.7919	8.89785	0	0	0.0603517	15.3233	4.54691	0.520403
F2N	Hea	NN7F1	Whole	159_PlateA-P6_F2N_NN7F1_Hea_0.mzXML	0.195302	0	0	0.0337805	0.00302012	0.114365	0	0.413048	0.0981612	0	0	3.47933	1.23113	0.0226444	0.0187904	0.0115602	0	17.8584	8.50318	0.00916844	0.950899	0.278754	0	0	0	7.23646	6.67385	0.0155934	4.41174	0.0472205	9.96581	0	0.0131163	0	0	0	0.0817891	13.6017	8.06866	0	0	0	15.2066	4.59998	0.975177
F2N	Hea	NN7F2	Whole	339_PlateA-P6_F2N_NN7F2_Hea_0.mzXML	0	0	0	3.03771	2.87306	1.78871	0	8.68181	5.41515	0.226446	0.00899863	27.1211	11.4675	0.969772	0	1.03384	0.416451	81.092	72.4721	0.0243123	10.9103	0.55405	0.829636	0.156035	0.0184878	39.9587	43.1361	0.012749	16.1015	1.93989	0.00263879	0	0.0599256	0	0.00931582	0.272452	1.61998	12.2315	7.89805	0.0561436	0	0.0216299	12.5953	4.18922	1.08383
F2N	Hea	NN7F3	Whole	259_PlateA-P6_F2N_NN7F3_Hea_0.mzXML	0	0.0499384	0	0	0	0	0.0425103	0.0356875	0.0624672	0.0506361	0.0202252	0.0573135	0.00642425	0.0104141	0.0133982	0	0	1.7273	0.754167	0	0	4.88664	0	0	0	0.678871	0.385989	0.00918024	0.193092	0	29.38	0	0.0206525	0	0	0	0.00806772	2.26393	1.56275	0.00538021	0	0.0297288	2.71473	0.498008	0
F2N	Hea	NN7M1	Whole	013_PlateA-P6_F2N_NN7M1_Hea_0.mzXML	0	0.0139892	0	1.33276	1.13625	0.768698	0	3.33797	2.23808	0.0261285	0	8.97698	4.36697	0.194862	0	0.180507	0.0261853	33.3098	26.1488	0.146288	4.13813	0.163287	0.118828	0	0.017823	16.4118	17.8085	0	9.2185	0.965957	0.0107589	0	0.0652032	0	0.0148715	0.0285622	0.698099	15.6458	8.81174	0.045626	0	0	16.3938	5.31595	1.34148
F2N	Hea	NN7M2	Whole	349_PlateA-P6_F2N_NN7M2_Hea_0.mzXML	0	0	0.688837	0.298495	0.00401754	0.158312	0.0170962	0.140795	0.110141	0	0.0169251	3.78973	2.02268	0.0188481	8.20756	0	0	24.2349	9.7978	0.257779	0.168478	0.886036	0	2.08813	0.0129914	10.5722	8.34231	0.248368	6.47714	0.10269	0.00747733	0	0	11.9175	0.0837725	0	0.483052	21.8211	11.9066	0	1.42507	0	15.7933	5.27438	0.764413
F2N	Hea	NN7M3	Whole	003_PlateA-P6_F2N_NN7M3_Hea_0.mzXML	0	0	0	0	0	0	0	0.613459	0.0300359	0	0	5.27473	1.58929	0	0	1.98866	0	23.6225	12.4224	0.0288939	1.35653	0.0312408	0.0220637	0	0.417615	13.4545	11.0038	0.0283977	5.00932	0.0731818	17.5131	0.0334208	0.165912	0	0	0.0550841	1.69593	9.59013	6.36319	0	0.122023	3.53562	11.4134	4.06868	0.51388
[truncated: 304 more columns]

## Sheet: F2Neonate, Heart, -ve
				Variable name	Cer_34:1_[M-H]1-	CL(70:03)_[M]2-	CL(70:05)_[M]2-	CL(72:03)_[M]2-	LPE_20:1_[M-H]1-	LPE_20:2_[M-H]1-	LPE-P_16:0_[M-H]1-	PC_24:0_[M+OAC]1-	PC_26:0_[M+OAC]1-	PC_32:1_[M-H]1-	PC_32:2_[M-H]1-	PC_34:1_[M+Cl]1-	PC_34:1_[M+OAC]1-	PC_34:2_[M+Cl]1-	PC_34:2_[M+OAC]1-	PC_34:2_[M-H]1-	PC_34:4_[M+OAC]1-	PC_34:4_[M-H]1-	PC_34:5_[M+OAC]1-	PC_34:6_[M+OAC]1-	PC_36:1_[M+OAC]1-	PC_36:2_[M+Cl]1-	PC_36:2_[M+OAC]1-	PC_36:3_[M+OAC]1-	PC_36:4_[M+Cl]1-	PC_36:4_[M+OAC]1-	PC_36:5_[M+OAC]1-	PC_36:7_[M+OAC]1-	PC_36:8_[M+OAC]1-	PC_38:1_[M+OAC]1-	PC_38:2_[M+Cl]1-	PC_38:2_[M+OAC]1-	PC_38:3_[M+OAC]1-	PC_38:4_[M+Cl]1-	PC_38:4_[M+OAC]1-	PC_38:4_[M-H]1-	PC_38:5_[M+OAC]1-	PC_38:6_[M+Cl]1-	PC_38:6_[M+OAC]1-	PC_38:9_[M+OAC]1-	PC_40:0_[M-H]1-	PC_40:1_[M+Cl]1-	PC_40:1_[M+OAC]1-	PC_40:2_[M+Cl]1-	PC_40:2_[M+OAC]1-
Generation	Tissue	Animal ID	Handling	Variable target m/z	536.505	715.51	713.494	729.525	506.325	504.31	436.283	680.451	708.482	730.539	728.524	794.547	818.592	792.532	816.576	756.555	812.545	752.524	810.529	808.513	846.623	820.563	844.607	842.592	816.532	840.576	838.56	834.529	832.513	874.654	848.594	872.639	870.623	844.563	868.607	808.586	866.592	840.532	864.576	858.529	844.68	878.641	902.686	876.625	900.67
F2N	Hea	NN5F3	Whole	007_PlateA-P6_00Blank04_0.mzXML	0.00739024	1.30853	0.420204	0.00945688	0.301488	0.957796	0.834209	0	0	0.00909989	0.0572419	2.5453	1.84949	14.2136	2.01683	0.0137543	0.852995	0.35425	2.79235	0.0437825	0.465706	1.47308	1.263	0.552026	3.07944	2.36631	0.92923	22.5775	0.285556	0.0167038	4.44421	0.133049	3.26188	3.10657	2.61876	0.0385111	0.787084	7.35499	5.19455	1.18137	0.00575602	0.0679826	0.155657	1.28991	0.0536241
F2N	Hea	LL6M1	Whole	019_PlateA-P6_F2N_LL6M1_Hea_0.mzXML	0	0.911046	0.362754	0	0.0969311	1.08512	0.649916	0	0	0	0	11.0143	8.09648	16.2877	1.94106	0	0.965595	0.233751	3.54099	0.063729	0.10882	7.54705	0.214128	0.0634867	17.08	0.632944	0.918153	22.0179	0.166913	2.02145	0.389985	0.0565429	0.0133416	21.5055	0.844795	0.01153	0.0853744	37.6336	1.47435	1.26742	12.735	1.29939	0.0381962	2.72693	0.300065
F2N	Hea	NN4F3	Whole	023_PlateA-P6_F2N_NN4F3_Hea_0.mzXML	0.0342933	1.36347	0.27526	0	0.294238	0.852759	0.715751	0	0	0.0154419	0.0211658	12.0355	8.00337	17.2015	1.25447	0	0.805523	0.261003	3.10315	0.0901717	0.124318	7.3791	0.663284	0.26396	15.1169	1.35771	0.798498	21.6498	0.158324	0.890024	0.695238	0.0633917	0	16.1281	1.52746	0.0240144	0.303853	33.5175	3.12574	0.798226	1.41829	0.713514	0	0.256282	0.020176
F2N	Hea	LL3F2	Whole	097_PlateA-P6_F2N_LL3F2_Hea_0.mzXML	0.0671459	1.30549	0.497194	0.00646048	0.386939	0.608847	1.09766	0	0	0.021473	0.0533813	1.47712	1.83729	13.6304	1.59805	0.0494933	1.10896	0.408062	3.4398	0.163148	0.54557	0.821299	1.21013	0.588265	1.71069	2.28747	1.11906	23.3366	0.448913	0.0109864	1.84925	0.257992	1.07641	1.80796	2.58941	0.0275644	0.735102	3.92423	5.30513	0.975502	0.00435794	0.0111307	0.0741968	0.514437	0.0763568
F2N	Hea	LL5M3	Whole	145_PlateA-P6_F2N_LL5M3_Hea_0.mzXML	0.0342814	1.35814	0.547821	0.0119397	0.467707	0.840191	0.853676	0	0	0.0185376	0.0555281	1.65479	1.78108	14.0602	1.68922	0.0237155	0.86833	0.382758	3.2559	0.153999	0.522281	1.03056	1.23712	0.59699	1.89976	2.22889	0.985378	20.7696	0.493043	0.0263099	1.41941	0.237494	0.783785	2.00251	2.43805	0.00867987	0.581861	4.1942	4.72779	0.897269	0.00726833	0.0142083	0.0677488	0.413354	0.0664418
F2N	Hea	NL6F3	Whole	157_PlateA-P6_F2N_NL6F3_Hea_0.mzXML	0.0137813	1.67153	0.242658	0	0.142631	0.903898	0.680405	0	0	0	0.0157615	11.0593	6.27872	15.6208	0.866743	0	0.995238	0.171661	3.65926	0.0130025	0.0805241	6.91014	0.511547	0.281621	14.222	1.02627	0.903399	22.9649	0.140042	1.0927	0.241972	0.0339489	0	15.9325	1.1664	0.0104024	0.252778	29.4733	2.3337	1.16139	3.65509	0.864423	0.0447051	0.323116	0.0163666
F2N	Hea	LN5M1	Whole	215_PlateA-P6_F2N_LN5M1_Hea_0.mzXML	0	1.3981	0.177463	0	0.206808	0.851862	0.749626	0	0	0.0164578	0.0221954	10.2226	7.40724	16.9424	0.886845	0.0128435	0.962777	0.26197	2.95301	0.0301557	0.0610226	8.01112	0.447581	0.191449	14.3469	0.972305	0.632639	21.6445	0.121479	1.24855	0.272797	0.0379687	0	16.0342	1.3499	0	0.219513	26.8663	2.1692	0.981969	5.24173	0.636824	0.0237892	0.387565	0.0590258
F2N	Hea	NN4M2	Whole	063_PlateA-P6_F2N_NN4M2_Hea_0.mzXML	0	1.34823	0.0795391	0	0.442636	0.657893	0.672054	0	0	0	0.0730725	10.9629	6.82743	17.4767	1.1659	0	0.675315	0.252523	2.66267	0	0.0987726	7.12318	0.484377	0.201038	15.0118	1.25228	0.737291	20.0215	0.142096	1.45251	0.412615	0.0498564	0	14.4345	1.34811	0	0.140329	31.3499	2.76712	1.00352	4.54798	1.01725	0.0284741	2.07129	0.0301514
F2N	Hea	LN6M2	Whole	195_PlateA-P6_F2N_LN6M2_Hea_0.mzXML	0.0433381	1.29125	0.609165	0.00929046	0.30348	0.999663	0.945063	0	0	0.0116881	0.0386803	1.72385	1.2572	13.3428	1.03065	0.00699175	0.947309	0.359471	3.49389	0.151297	0.212733	0.955474	0.776439	0.341588	2.48571	1.79687	1.20689	19.9881	0.382921	0.00827118	2.02412	0.09992	0.0453091	2.8234	2.16318	0.0289382	0.621789	4.46031	3.32307	0.887511	0	0.0013495	0.0610276	0.561717	0.0802663
F2N	Hea	NN6M2	Whole	311_PlateA-P6_F2N_NN6M2_Hea_0.mzXML	0.0106165	1.39565	0.213016	0	0.0384343	0.880998	0.717988	0	0	0.021823	0.0470542	13.681	7.40593	18.6446	0.805393	0.0127127	1.00518	0.190945	3.2934	0	0.0804604	9.61461	0.292498	0.118002	17.9453	0.937589	0.899848	21.795	0.0931581	0.545392	0.321621	0.0311738	0.0170079	20.801	1.30047	0	0.178293	33.6349	2.12337	1.3822	7.49505	0.496583	0.00801393	0.148556	0.0650977
F2N	Hea	NN5M1	Whole	051_PlateA-P6_F2N_NN5M1_Hea_0.mzXML	0.0364351	1.4642	0.479108	0.0162428	0.400473	0.665604	0.889282	0.00702699	0	0.018002	0.062564	1.61693	1.86881	12.7298	2.17264	0.0253753	0.893633	0.391293	3.13583	0.112886	0.630971	1.03901	1.38767	0.696165	1.89268	2.38717	1.10532	21.9488	0.430739	0.0162564	1.84015	0.225472	0.0660755	2.07608	2.90111	0.0300461	0.717281	3.62246	4.60685	1.08083	0	0.0049375	0.084078	0.506994	0.176634
F2N	Hea	LL6F4	Whole	263_PlateA-P6_F2N_LL6F4_Hea_0.mzXML	0.0102551	1.01973	0.263556	0	0.130873	0.421582	0.613597	0	0	0	0.0116639	12.1135	8.50779	17.1828	0.948405	0.0117735	0.540487	0.19193	2.8439	0	0.0471768	6.75231	0.581696	0.0881638	15.4032	1.54623	0.682313	20.9845	0.0719136	1.35467	0.19465	0.0253412	0	16.7905	1.71959	0.000780009	0.201628	38.1088	3.62545	1.37349	9.72645	0.929028	0.0541898	0.299133	0.2176
F2N	Hea	NN4F2	Whole	105_PlateA-P6_F2N_NN4F2_Hea_0.mzXML	0.0163955	1.32469	0.31544	0.0123941	0.365232	0.840163	0.766873	0	0.00696679	0	0.0196348	11.3298	1.97765	16.1031	1.87449	0.0169869	0.932992	0.341492	3.38886	0.0074955	0.386196	6.46871	1.30092	0.639464	13.4582	2.35013	1.04945	24.6602	0.218869	0.47875	0.308088	0.111768	0.0779741	15.2867	2.73918	0.0176221	0.605415	29.5262	5.01646	1.05954	2.98315	0.26157	0.0148941	0.117137	0.0343495
F2N	Hea	NN7M1	Whole	013_PlateA-P6_F2N_NN7M1_Hea_0.mzXML	0.0169736	1.22703	0.463992	0.00537646	0.301744	1.25024	0.808012	0	0.0054368	0.0193982	0.0573118	2.7473	1.54838	11.6255	1.66493	0.0298146	1.12651	0.365135	3.68809	0.136405	0.353245	1.87317	1.23433	0.544899	3.77527	2.18735	1.26907	23.505	0.502718	0.0236564	3.12368	0.200183	0.0921178	4.41818	2.51798	0.0295339	0.808411	6.70256	3.65401	1.3004	0	0.0133383	0.107296	0.894791	0.0797134
F2N	Hea	LL6M2	Whole	289_PlateA-P6_F2N_LL6M2_Hea_0.mzXML	0.00508672	1.04944	0.500922	0	0.312566	1.03871	1.11146	0	0.00540586	0	0.0434185	1.46935	1.62881	13.7171	1.41845	0	0.966559	0.302667	3.01649	0.030689	0.445078	0.853931	1.00367	0.310931	1.98412	2.31403	0.957215	18.8826	0.233032	0.00642076	1.25643	0.0692767	0.0272704	2.19992	2.85481	0.00786938	0.765496	4.01415	4.91552	0.837906	0	0	0.031147	0.174846	0.0481049
F2N	Hea	NL7F4	Whole	291_PlateA-P6_F2N_NL7F4_Hea_0.mzXML	0.023989	1.16928	0.676472	0.00650948	0.226358	1.12034	1.14644	0	0	0	0.0333054	2.11242	2.7828	12.3642	2.56932	0.0138427	1.1076	0.351236	3.34251	0.110613	0.841767	1.38346	1.8278	0.775393	2.88709	3.96253	1.14736	20.2541	0.27575	0.0471564	0.985638	0.184473	0.263386	3.40961	4.91665	0.00658733	1.47022	5.77984	7.78419	0.911469	0.00493452	0	0.038494	0.230652	0.0744196
F2N	Hea	NL6M3	Whole	103_PlateA-P6_F2N_NL6M3_Hea_0.mzXML	0	1.04475	0.02368	0	0.0516076	0.509095	0.282389	0	0	0	0	14.0011	6.61072	16.0557	1.58128	0	0.818753	0.0967661	4.28885	0.0483145	0.0619964	8.19623	0.117834	0.0205813	21.6677	0.382417	0.8976	22.5494	0.0503487	2.15821	0.315963	0.0552949	0	23.5665	0.535467	0	0.0701686	39.1687	1.18713	2.24994	23.7909	1.44052	0.076444	0.271638	0.456757
F2N	Hea	LL3M5	Whole	297_PlateA-P6_F2N_LL3M5_Hea_0.mzXML	0.00975822	1.0585	0.193188	0	0.43008	0.771215	0.786693	0	0	0	0.012221	10.5653	8.68577	16.4451	0.892582	0.0130028	0.88493	0.252815	3.81241	0.13033	0.167682	5.80269	0.654511	0.23992	12.627	1.61512	0.897775	23.3749	0.346885	0.511949	0.329327	0.0121161	0.0096552	14.3462	1.80123	0.000855637	0.445274	28.5942	3.40838	1.04498	3.22717	0.332955	0.0214891	0.181138	0.0278783
F2N	Hea	LN5F2	Whole	153_PlateA-P6_F2N_LN5F2_Hea_0.mzXML	0.0520513	1.23694	0.384233	0	0.296331	1.12827	1.03678	0.00884193	0	0.00939907	0.0651458	2.57908	2.15373	14.2021	2.36616	0.020125	1.07448	0.286077	3.03594	0.0783013	0.450874	1.66229	1.5415	0.658341	3.3469	2.97877	1.15167	22.0998	0.30986	0.0182507	1.24756	0.213237	0.885552	3.48155	3.46045	0.00896046	1.05342	7.38125	6.82487	1.08595	0	0.0145433	0.0419816	0.277964	0.0429344
F2N	Hea	NN6M1	Whole	113_PlateA-P6_F2N_NN6M1_Hea_0.mzXML	0	0.600954	0.0523513	0	0	0.0546179	0.099311	0	0	0	0	11.0741	4.94417	14.2679	0.0811304	0	0.439591	0.0448389	3.42745	0	6.83278e-05	7.92923	0.0209179	0.017638	15.3862	0.0210846	0.167	17.5044	0.129053	5.65229	0.180244	0.103242	0	17.548	0.0730004	0	0	28.2868	0.159882	1.55012	61.6323	3.5001	0.3745	7.63621	1.72228
F2N	Hea	LL5F1	Whole	299_PlateA-P6_F2N_LL5F1_Hea_0.mzXML	0.0130942	1.47018	0.31973	0.00909322	0.356778	0.631395	0.890234	0	0	0.0207871	0.0318372	8.91473	8.42626	16.7723	1.45667	0.0068545	0.923466	0.293729	3.78945	0.0893719	0.268059	5.23074	1.07439	0.361851	10.1168	1.63131	1.22243	23.9531	0.252934	0.126983	0.582807	0.0538306	0.0452877	11.0059	1.95698	0.00154001	0.399545	23.7504	4.03503	1.102	1.15535	0.0636069	0.016471	0.0441205	0.0117559
F2N	Hea	LN6M3	Whole	357_PlateA-P6_F2N_LN6M3_Hea_0.mzXML	0.0119475	1.43623	0.546313	0.029695	0.128769	0.633206	0.865493	0	0	0	0.0633353	13.013	10.1096	17.7178	2.09141	0	0.931247	0.297702	3.75804	0.0453217	0.109064	8.03693	0.206952	0.100433	18.144	0.390433	1.02369	22.7725	0.278551	0.519649	0.356679	0.0361247	0	21.5572	0.620499	0	0.105136	37.8801	0.965649	1.07345	1.84789	0.24376	0	0.120979	0.026345
F2N	Hea	LN4M2	Whole	163_PlateA-P6_F2N_LN4M2_Hea_0.mzXML	0.010638	1.4617	0.4975	0.00796048	0.291774	0.845701	0.989664	0	0	0.0293022	0.0579906	2.29085	1.67675	12.52	1.79852	0	1.16592	0.268916	3.50501	0.141102	0.337653	1.42353	1.29913	0.546624	3.02751	2.36379	1.26279	20.6025	0.339779	0	1.27374	0.178536	0.0651753	3.18295	2.66563	0	0.814455	5.31987	4.07453	1.20579	0	0.0107351	0.0519869	0.215578	0.0599654
F2N	Hea	LN4F2	Whole	155_PlateA-P6_F2N_LN4F2_Hea_0.mzXML	0	10.8292	0.82838	0.0386232	0.730995	20.9502	0	0.0282467	0	0.107904	0.149137	7.3305	0.599776	14.4571	0.0871867	0	0	0	0.304405	0	0.0479419	7.95503	0.0430345	0	23.7258	0.0730613	0.480156	8.6409	0.294697	10.8116	0	0.716248	0	11.3983	0.0406602	0.0183598	0	20.0388	0.0646554	1.43837	62.0608	8.07174	0.0409599	15.126	1.39956
F2N	Hea	NL5F1	Whole	101_PlateA-P6_F2N_NL5F1_Hea_0.mzXML	0.0526558	1.15297	0.561247	0	0.510854	1.02732	0.847793	0.00512112	0	0	0.0203722	2.70843	2.73209	14.3431	2.54841	0	0.957866	0.304672	3.20408	0.204604	0.725061	1.67869	1.77251	0.737712	3.28791	3.4588	1.02565	23.5612	0.513245	0.010477	0.992684	0.29548	0.217659	3.75186	4.01372	0.022007	1.0499	8.38376	8.33564	1.2378	0	0	0.0730153	0.231325	0.0802681
F2N	Hea	NL5M2	Whole	207_PlateA-P6_F2N_NL5M2_Hea_0.mzXML	0.00948545	1.30067	0.395727	0.0158207	0.147561	0.850326	0.90983	0	0.0100035	0	0.0377199	7.33136	2.01899	14.1204	2.2774	0.0195123	1.13762	0.358751	3.36952	0.053884	0.542343	5.21615	1.69994	0.746674	10.3554	3.01189	1.19169	21.3738	0.215412	0.0824965	0.306097	0.162041	0.130226	12.7505	3.78536	0.035947	1.0524	18.3596	5.24388	0.871679	0.107542	0.0162316	0.0109195	0.0702543	0.0452733
F2N	Hea	NL6M4	Whole	261_PlateA-P6_F2N_NL6M4_Hea_0.mzXML	0.0552889	1.47298	0.737902	0.00575073	0.177975	0.921282	0.994442	0	0	0	0.0200958	1.35326	2.07336	11.8992	2.36031	0.0100842	1.02679	0.254527	3.60635	0.0394289	0.616676	1.00766	1.59492	0.751219	2.0422	3.1043	1.26177	21.3028	0.367671	0.00871955	1.22031	0.0971864	0.0779876	2.29258	3.6812	0	1.0316	3.15561	4.96709	1.29317	0	0	0.00906593	0.209512	0.0839397
F2N	Hea	LN2F4	Whole	355_PlateA-P6_F2N_LN2F4_Hea_0.mzXML	0.0398898	1.06485	0.207333	0.0124534	0.182964	1.47156	1.08058	0	0	0	0.0167793	12.229	8.64059	15.1304	2.13984	0	1.40045	0.148356	4.27582	0.0347466	0.172883	7.98633	0.444565	0.130548	17.692	1.31934	1.09562	22.0564	0.193348	0.632911	0.395786	0.0134695	0.0138125	22.0829	1.87297	0	0.279428	34.6624	2.78046	1.12785	3.41372	0.277771	0.0153186	0.11951	0.0258667
F2N	Hea	NL3F1	Whole	337_PlateA-P6_F2N_NL3F1_Hea_0.mzXML	0.00881021	1.26487	0.552218	0	0.293265	1.0032	1.36883	0.0122944	0.0125935	0.034657	0.012513	1.72471	2.32544	12.5098	1.9569	0.00701618	0.9214	0.307636	3.22488	0.0966255	0.636462	1.06078	1.45764	0.599174	2.24754	3.25565	1.03802	19.791	0.256269	0.0248744	1.08222	0.13121	0.203487	2.747	3.97352	0.0284477	1.03361	4.5339	6.49154	0.968213	0	0	0.0440083	0.145457	0.0213869
F2N	Hea	LL6F2	Whole	017_PlateA-P6_F2N_LL6F2_Hea_0.mzXML	0.021406	1.17323	0.510207	0.00808826	0.212837	1.21112	0.735227	0	0	0	0.0106829	9.3968	7.35203	14.3667	1.11869	0	1.17598	0.226816	3.45194	0.00997355	0.169494	6.25185	0.842171	0.169984	14.846	1.74265	1.14774	22.605	0.161371	0.737251	0.72274	0.0391574	0.0467123	17.7812	2.20221	0.0268646	0.494585	28.4544	3.4969	0.982429	1.62697	0.422672	0	1.00537	0.0120263
F2N	Hea	LN2F2	Whole	347_PlateA-P6_F2N_LN2F2_Hea_0.mzXML	0.00899937	0.75504	0.293764	0	0.274807	1.34072	1.07409	0	0	0.0108327	0.00796745	9.64105	10.3888	15.4187	1.31549	0	1.21824	0.288525	3.30396	0.0774286	0.194734	6.30099	1.05095	0.465746	14.4199	2.34553	1.00661	22.3584	0.178914	0.476314	0.409015	0.0280772	0.102808	17.4674	2.81076	0	0.617827	32.9176	5.12997	0.99274	3.56827	0.210107	0	0.077576	0.0217265
F2N	Hea	LL3M3	Whole	151_PlateA-P6_F2N_LL3M3_Hea_0.mzXML	0.0126486	1.18292	0.322606	0.0301233	0.254444	0.795491	1.08527	0.0107228	0	0.00807953	0.101144	1.5796	2.18558	13.8557	2.20377	0.00480403	0.934461	0.398748	3.34039	0.0994267	0.523248	1.10638	1.5241	0.648993	2.24287	3.21619	1.12638	23.2211	0.330989	0.0154157	1.25476	0.120733	0.279795	2.40166	3.59008	0	0.981977	4.84219	6.90251	1.14541	0	0	0.0306147	0.251388	0.0892793
F2N	Hea	LL6M3	Whole	359_PlateA-P6_F2N_LL6M3_Hea_0.mzXML	0.0219953	1.19459	0.459647	0	0.368864	1.86194	0.880583	0	0	0	0.0133609	10.4429	2.39613	15.0985	2.20284	0.00853201	1.05141	0.213893	3.69239	0.0687551	0.608429	7.74621	1.6936	0.689698	16.751	3.45082	1.31645	22.0734	0.205744	0.199698	0.36256	0.0733681	0.223179	21.4069	4.39172	0.0128695	1.15415	26.6363	5.26401	1.04036	1.5728	0.0405595	0	0.0644659	0
F2N	Hea	LN6F2	Whole	005_PlateA-P6_F2N_LN6F2_Hea_0.mzXML	0.0491781	1.16073	0.329147	0.00195022	0.643711	1.63241	0.783045	0	0	0	0.0226287	2.66484	1.64195	13.0976	1.59413	0.0134074	1.00815	0.285738	2.87063	0.0597064	0.436353	1.68556	1.11946	0.47271	3.97009	2.46003	1.11285	21.7985	0.440774	0.0129113	3.55836	0.121046	2.66937	4.30318	2.61595	0.0174455	0.761755	7.86802	4.75406	1.12393	0	0.0356283	0.125634	0.957597	0.0702926
F2N	Hea	NL6M2	Whole	119_PlateA-P6_F2N_NL6M2_Hea_0.mzXML	0.0390977	1.26448	0.506871	0.00860642	0.238682	0.897527	0.886065	0	0.0136671	0	0.0302101	2.0026	2.49206	12.4557	2.65739	0	1.04566	0.284268	3.3192	0.130782	0.663799	1.31049	1.73285	0.663874	2.86096	4.11785	1.13404	21.6443	0.448775	0.00533608	1.02996	0.196779	0.264486	3.29919	4.70435	0.0399607	1.33893	5.31837	6.95668	1.22669	0	0.00422269	0.0363865	0.154071	0.120602
F2N	Hea	LN5M3	Whole	065_PlateA-P6_F2N_LN5M3_Hea_0.mzXML	0	1.39416	0.390738	0	0.239099	1.01482	0.786327	0	0	0	0.0102047	8.65717	6.48424	14.8242	1.6847	0.00965429	1.16269	0.278501	3.67246	0.0785739	0.231107	6.23363	1.15772	0.525959	11.7088	1.85275	1.06522	22.6705	0.210071	0.496309	0.703193	0.095874	0.0709738	13.6994	2.40048	0.0240317	0.538571	21.9125	3.58782	0.972539	0.548165	0.156742	0.0088503	0.670643	0.0223541
F2N	Hea	NL6F1	Whole	053_PlateA-P6_F2N_NL6F1_Hea_0.mzXML	0.0156535	1.21732	0.593974	0	0.371079	1.2642	0.884783	0	0.00742529	0.00761931	0.049783	2.46781	1.88755	12.2809	1.78017	0	1.09957	0.274616	3.32177	0.13439	0.526882	1.59684	1.22938	0.563098	3.36567	2.55351	1.16791	22.5229	0.465527	0.00741618	1.61676	0.109514	1.26723	3.86494	2.96822	0.000313859	0.936642	6.33011	4.66396	1.36406	0	0.0144895	0.014701	0.343846	0.0704361
F2N	Hea	NN4M1	Whole	021_PlateA-P6_F2N_NN4M1_Hea_0.mzXML	0.0104597	1.22072	0.246357	0.0102338	0.309271	0.760921	0.619803	0	0	0	0.0112941	8.82966	7.6651	16.2396	1.31577	0.0128547	0.781115	0.353939	3.15477	0.032411	0.15597	5.58115	0.847107	0.241947	11.5537	1.68589	0.940715	22.2591	0.258242	0.133159	1.00269	0.0342865	0.0178549	13.1598	1.72832	0.0157383	0.515939	25.6177	3.42557	1.19093	0.394215	0.0636844	0.0176698	0.262272	0.0139659
F2N	Hea	LL5F4	Whole	257_PlateA-P6_F2N_LL5F4_Hea_0.mzXML	0.040652	1.43582	0.498932	0.00836731	0.385392	0.669989	0.894173	0	0	0.00753491	0.0732325	8.9838	1.92651	16.2746	1.64216	0.0103214	0.961515	0.291173	3.43131	0.12059	0.382555	5.41894	1.23917	0.532593	9.92819	2.00988	0.950137	24.6086	0.23911	0.181722	0.588195	0.124909	0.0433954	10.8908	2.29094	0	0.439812	21.7711	4.4045	0.914083	0.748083	0.0683585	0.00700499	0.0593546	0
F2N	Hea	LN5F4	Whole	057_PlateA-P6_F2N_LN5F4_Hea_0.mzXML	0.0227234	1.26829	0.346498	0.00920894	0.366825	1.39704	0.779809	0.0368745	0.0407937	0	0.0163059	3.13799	6.40578	13.4211	1.07526	0.0255611	1.30198	0.304595	3.79823	0.115888	0.0993932	2.12235	0.654634	0.401056	4.27668	1.47904	1.22319	25.4663	0.369328	0.0104241	2.65405	0.125921	0.0160553	4.89017	1.61786	0.00919901	0.473882	8.94318	2.8967	1.21375	0	0	0.0215171	0.730354	0.0279861
F2N	Hea	NN7F2	Whole	339_PlateA-P6_F2N_NN7F2_Hea_0.mzXML	0.0686365	1.40809	0.360989	0.0194896	0.442236	1.43268	1.14505	0	0.00627095	0.00816139	0.0221743	8.28628	2.01273	14.5113	1.81163	0	1.06858	0.217801	3.38972	0.0783647	0.37953	5.82133	1.37001	0.530357	11.3087	2.64484	1.1354	19.8825	0.249721	0.011303	0.391365	0.129124	0.146779	12.251	3.00714	0.0238782	0.854445	21.7954	5.25412	0.78753	0.0364877	0	0	0.045374	0.0249709
F2N	Hea	NN6F3	Whole	213_PlateA-P6_F2N_NN6F3_Hea_0.mzXML	0.0095983	1.23932	0.263568	0	0.0932165	0.795955	0.992587	0	0	0	0.0217753	9.03575	1.53947	15.0823	1.68136	0	1.13581	0.268734	3.50973	0.0239519	0.217671	5.73151	0.985732	0.452259	12.5621	2.04334	1.08713	22.2317	0.0999524	0.510306	0.357845	0.0615698	0.0650759	14.5103	2.37781	0.0311353	0.763605	25.7226	4.09222	1.05871	0.604117	0.268054	0.0105113	0.128055	0.0111627
F2N	Hea	LN5M2	Whole	309_PlateA-P6_F2N_LN5M2_Hea_0.mzXML	0	1.65085	0.509585	0.00773319	0.151468	0.806695	1.0728	0	0	0	0	7.83745	6.58198	15.1288	1.6114	0	1.24184	0.33574	3.641	0.0211107	0.150302	5.8116	1.09293	0.403953	10.7801	2.04237	1.03934	22.2106	0.114773	0.126948	0.375243	0.113264	0.039301	12.0652	2.43136	0.0245039	0.598618	20.187	3.77453	1.00692	0.117009	0.0136734	0	0.0708641	0.0111411
F2N	Hea	LL5M1	Whole	115_PlateA-P6_F2N_LL5M1_Hea_0.mzXML	0.0279455	1.18787	0.187994	0	0.576624	0.747624	0.721765	0	0.00580309	0	0.0314196	11.8394	8.40801	17.2192	1.00735	0.0119052	0.733619	0.240542	3.17778	0.0460483	0.110854	6.87573	0.680507	0.289967	13.632	1.41656	0.768585	22.0992	0.114837	0.495038	0.505465	0.00845744	0.000407363	15.1333	1.57261	0.00971096	0.241617	29.0386	2.9426	1.12699	1.75434	0.157843	0.0193381	0.199827	0.0151567
F2N	Hea	NL5F2	Whole	245_PlateA-P6_F2N_NL5F2_Hea_0.mzXML	0.0325701	1.25375	0.423941	0.0027169	0.358941	0.61931	0.842367	0	0.00386978	0	0.0189001	6.16197	1.9884	15.8073	2.2242	0	0.950104	0.263503	3.14661	0.0840589	0.414865	4.2548	1.42054	0.655261	7.92393	2.52154	0.999119	23.7616	0.221939	0.00762581	0.509417	0.141198	0.124533	8.72407	2.89382	0.00912893	0.755812	19.3567	5.8935	1.02099	0	0	0.0164368	0.0645531	0.0202236
F2N	Hea	NN6F6	Whole	011_PlateA-P6_F2N_NN6F6_Hea_0.mzXML	0.00865268	1.19756	0.257439	0	0.203543	1.02838	0.821033	0	0	0	0.0420234	6.56212	6.17635	13.2717	1.28861	0	1.23769	0.271047	3.52715	0.0791095	0.104527	4.44242	0.820696	0.347139	8.67176	1.55467	1.09253	23.3911	0.245357	0	1.99327	0.0356653	0.0266495	10.1477	1.92875	0.0229486	0.549949	17.1974	3.06662	1.2198	0	0	0	0.373363	0.020012
F2N	Hea	LN2F1	Whole	161_PlateA-P6_F2N_LN2F1_Hea_0.mzXML	0.0153763	0.926614	0.421827	0	0.142289	1.24531	1.04557	0	0	0	0	8.5105	7.19341	13.3212	0.900968	0	1.31799	0.213913	3.96982	0.0340051	0.087648	5.21653	0.807779	0.270461	14.5925	2.24525	1.26452	19.9053	0.137258	0.253718	0.248505	0	0.0331755	18.9496	2.74763	0.000829621	0.592473	27.5071	4.10355	0.963481	1.09259	0.0836398	0	0.129437	0
F2N	Hea	NL6M1	Whole	353_PlateA-P6_F2N_NL6M1_Hea_0.mzXML	0.0164176	1.06591	0.609295	0	0.263852	0.665168	0.898771	0	0	0.0094994	0.00887063	7.74248	8.14633	14.7284	1.12705	0	1.11963	0.320307	3.62538	0.103535	0.272193	4.64036	0.858488	0.347195	11.3492	2.09844	1.20521	23.0932	0.272462	0.0221208	0.443796	0.0712677	0.061669	13.0106	2.32942	0.00721553	0.641362	22.9385	3.88511	1.02402	0.0133572	0.0113045	0	0.0659732	0
F2N	Hea	LL6F1	Whole	253_PlateA-P6_F2N_LL6F1_Hea_0.mzXML	0	0	0	0	0	0.0427937	0.0536751	0	0	0.0359265	0	9.34467	0.50833	9.97598	0	0	0	0	1.2405	0	0	5.50589	0.0415075	0	12.2258	0	0.0449664	12.3832	0.123672	5.39774	0.0378476	0.190833	0	13.5564	0	0	0	25.0407	0.0624315	1.02374	92.2665	4.31096	0.173631	8.2926	2.48109
F2N	Hea	NN7F1	Whole	159_PlateA-P6_F2N_NN7F1_Hea_0.mzXML	0.0489064	1.29416	0.280373	0	0.60343	1.82618	0.840955	0.0142824	0.0150364	0	0.0333357	9.88038	7.68043	15.7886	0.779292	0.0130635	1.14649	0.295135	3.81201	0.098132	0.0997096	7.5356	0.531574	0.24429	15.1778	0.999904	1.27418	25.4969	0.398784	0	0.815562	0.0145639	0.0109898	17.3664	1.19381	0.000202264	0.345313	27.745	1.82166	1.006	0	0	0	0.148537	0.0135852
F2N	Hea	NL7M1	Whole	149_PlateA-P6_F2N_NL7M1_Hea_0.mzXML	0.0231107	0.970896	0.407237	0.00722211	0.209689	0.71704	0.965461	0.00691483	0	0.0182634	0.0453992	5.13912	1.49688	13.5249	1.37649	0	1.12312	0.203781	3.56071	0.0430876	0.278148	3.02221	0.9621	0.31509	7.66154	2.21292	1.19236	23.8163	0.286008	0	1.01496	0.0352022	0.0537292	8.46048	2.60422	0	0.827715	15.6245	4.54878	1.16321	0	0.00532125	0.0439523	0.265304	0
F2N	Hea	NL3M6	Whole	255_PlateA-P6_F2N_NL3M6_Hea_0.mzXML	0	1.15351	0.0905868	0	0	0.130015	0.477937	0	0	0	0	18.9427	1.06335	19.7891	0.252088	0	1.2114	0.100292	4.4321	0.0248666	0.0879589	13.1463	0.0147212	0	26.5893	0.0219795	1.07274	25.367	0	1.03353	1.05272	0.0212496	0	31.8748	0.0248648	0	0	43.4044	0.533765	2.21303	29.6271	0.591924	0.0216976	0.0209983	0.619396
F2N	Hea	LN5F3	Whole	059_PlateA-P6_F2N_LN5F3_Hea_0.mzXML	0	0.0445039	0	0	0	0.0791386	0	0	0	0	0	8.10461	0.683371	10.0356	0	0	0.0597502	0	0.843814	0	0.0593074	5.62655	0	0	12.5992	0	0.0761701	11.8725	0.0861619	4.99778	0	0.0546884	0	15.2065	0	0	0	22.0966	0.0526713	0.763206	105.872	2.95557	0.150879	0.493574	2.26744
F2N	Hea	LL3M2	Whole	197_PlateA-P6_F2N_LL3M2_Hea_0.mzXML	0.0461965	1.47847	0.344258	0	0.285837	0.759042	0.887073	0	0	0	0.0260848	11.278	7.55528	16.3105	1.41219	0.0103577	1.11013	0.360423	4.61973	0.0798329	0.0947174	7.00966	0.879044	0.35098	15.8164	2.07615	1.09727	27.0699	0.230339	0.0355988	0.177408	0	0	15.6516	1.98008	0	0.436138	32.1295	3.98029	1.48914	0.345908	0.0369153	0.0115782	0.0204866	0
F2N	Hea	NN7M2	Whole	349_PlateA-P6_F2N_NN7M2_Hea_0.mzXML	0.0883422	1.83956	0.275978	0	0.32841	1.23001	0.891499	0.0208941	0	0.0632941	0.0652904	13.5727	2.47882	17.0017	2.35416	0	0.401278	0.175038	6.27541	0.065636	0.151857	8.20584	1.51088	0.249913	18.6542	3.25546	1.09263	23.2745	0.133582	0.0846762	0.177133	0.0203835	0.0263225	19.1474	3.72242	0	0.824923	30.543	5.38804	2.31984	0.143567	0.0490114	0	0.0257819	0
F2N	Hea	LN6F3	Whole	305_PlateA-P6_F2N_LN6F3_Hea_0.mzXML	0	1.00197	0.382143	0	0.0904151	0.561967	0.954467	0	0	0.00949005	0.0436337	7.35622	1.61842	16.2709	1.32704	0	0.897407	0.286669	3.14352	0.0535448	0.175785	4.20835	0.876527	0.301211	10.3529	2.59171	0.939778	22.1154	0.162217	0.0957977	0.21022	0.0517486	0.045626	10.9075	2.76188	0.000167138	0.743956	22.9848	5.72256	0.73838	0.464153	0.0435199	0	0.052131	0
F2N	Hea	NN7M3	Whole	003_PlateA-P6_F2N_NN7M3_Hea_0.mzXML	0	1.83284	0.403227	0.0208104	0.318403	0.868054	0.702358	0	0.15581	0	0.0626276	9.39411	6.21576	16.1029	2.24294	0	0.888287	0.223178	3.33588	0.0883667	0.0440244	7.84011	1.43862	0.338825	11.8924	2.01089	0.87529	22.0214	0.354361	0.00096968	5.38305	0	0.0447492	13.2299	2.2781	0.030328	0.382269	19.2213	3.37662	2.43871	0	0	0.0184778	1.28022	0
F2N	Hea	NL5M3	Whole	247_PlateA-P6_F2N_NL5M3_Hea_0.mzXML	0	0.993485	0	0	0.774335	0.614587	0.969397	0	0.103994	0	0	20.5904	2.85928	21.4581	0.396702	0	0.418951	0	2.62445	0.601954	0.259469	10.4631	0	0	22.8875	0.253517	0.331589	19.4666	0.4448	1.23716	0.452842	0	0	26.5236	0.357278	0	0	53.2276	0.476404	1.00671	28.1047	1.06917	3.25999	0.0950181	5.30605
F2N	Hea	LL5M2	Whole	249_PlateA-P6_F2N_LL5M2_Hea_0.mzXML	0	1.51827	0.373139	0	0.185617	0.428603	0.604114	0	0	0	0.189592	9.45428	0.63753	19.8609	0.435042	0	0.762426	0.43926	3.49798	0	0	5.87517	0.224726	0.174571	11.9537	0.548727	1.08099	27.4652	0.20854	0	1.70663	0.00053548	0	12.4265	0.497611	0	0	27.2058	1.57294	1.21075	0.704724	0	0	0.38995	0.157138
F2N	Hea	NN6F1	Whole	295_PlateA-P6_F2N_NN6F1_Hea_0.mzXML	3.20378	1.27308	0.621792	0.298651	0.125354	1.23355	0.635723	4.42697	5.89072	0	0.493932	19.4883	1.66992	24.5161	0.0643946	0.13239	1.00212	0.266047	8.90872	0.873325	0	13.0896	0.0611985	0	22.0773	0.0240228	0.446409	31.8263	0.592514	0.0825174	0.07601	0	0	22.2218	0	0	0.110237	38.2934	0.336399	1.77594	0	0	0	0	0
F2N	Hea	LN4M1	Whole	205_PlateA-P6_F2N_LN4M1_Hea_0.mzXML	0.457286	1.0657	0.141367	0	0.620873	1.13878	0.896446	0	0.0469362	0	0.0229791	21.3234	9.0323	23.4345	0.362401	0.0600284	1.12722	0.303512	5.78177	0.550689	0	12.2713	0	0.0369548	24.9788	0.401895	1.34752	31.8467	0.509954	0.0434014	0.377614	0.030735	0	27.1145	0.413059	0	0.0480924	53.9401	1.19569	1.86508	0.266757	0.0767529	0.0450212	0	0
F2N	Hea	LN6M1	Whole	243_PlateA-P6_F2N_LN6M1_Hea_0.mzXML	0	0.220069	0	0	0	0.277404	0	0	0	0	0	11.0917	0.942913	15.8965	0.0235551	0	0.158201	0	1.1512	0.87368	0	6.20402	0	0	18.1869	0	0.500098	15.9242	0.875704	3.78174	0	0	0	19.725	0	0	0	32.0257	0.0763322	1.87628	81.4716	3.68072	0.622591	0.598191	3.51844
F2N	Hea	LL3M1	Whole	165_PlateA-P6_F2N_LL3M1_Hea_0.mzXML	0.160235	0.128269	0	0	0	0	0.145722	0.153183	0	0	0	15.3405	1.34914	16.2052	0.166377	0	0.15972	0.272272	1.58822	0	0.0992422	9.86777	0.199646	0	19.7262	0	0	18.8629	0	3.87828	0	0	0	20.9503	0	0.0314896	0	39.2722	0.170176	1.92676	70.3616	2.6867	0.401023	0.799284	1.44025
F2N	Hea	LN2M1	Whole	307_PlateA-P6_F2N_LN2M1_Hea_0.mzXML	0	1.54496	0	0.110245	0	0.324399	0.511143	0	0	0	0.343466	13.5935	2.28391	18.1002	0.449147	0.115071	1.25388	0.105422	3.03513	0	0	8.42765	0	0	22.5069	0	1.09459	21.5217	0.137669	0.191943	0.154171	0	0	25.7638	0	0	0	48.1372	0.725774	2.15998	5.46828	0	0	0	0.292056
F2N	Hea	LL5F2	Whole	341_PlateA-P6_F2N_LL5F2_Hea_0.mzXML	0.980869	0	0	0	0	0	2.12745	0	0	0	0	5.75389	0	3.55137	0	0	0	0	0	0	0	5.1667	0	0	6.82922	0	0	7.72287	0	4.27087	0	0	0	4.5495	0	0	0	10.4307	0	0	88.0898	5.07146	0	0.134885	0
F2N	Hea	NN7M4	Whole	015_PlateA-P6_F2N_NN7M4_Hea_0.mzXML	0	0	0	0	0	0	0.339208	0	0	0	0	5.41706	1.5477	6.2952	0.16495	0	0	0	0	0	0	4.53053	0	0	6.09946	0.277025	0	10.8013	0	8.99431	0.347697	0	0	9.52467	0	0	0	14.9202	0	0	175.353	3.72628	0	0.399224	5.47794
F2N	Hea	NL6F4	Whole	209_PlateA-P6_F2N_NL6F4_Hea_0.mzXML	0	1.37706	0	0	0	0	0	0	0	0	0	16.7068	1.77576	19.6147	0.109945	0	1.66713	0	3.54436	0	0	8.19104	0	0	20.8896	0.926626	0.930687	27.9898	0	0	1.30282	0	0	24.7126	0.792148	0	0	40.4	0	1.52237	3.34218	0	0	0	0
F2N	Hea	NL3F2	Whole	203_PlateA-P6_F2N_NL3F2_Hea_0.mzXML	0	0	0	0.488508	0	1.21597	1.21356	0	0	0	0	5.84639	2.4951	13.0031	0	0	0.842268	0	5.48239	0	0	3.11247	0	0	7.85572	0	2.05903	26.5563	0.59389	0	3.47272	0	0	12.3901	0.997934	0	0.790157	16.0347	1.13809	1.32595	0	0	0	0.659425	0
[truncated: 232 more columns]
