# Supplementary material for: Characterisation of the Paternal Influence on Intergenerational Offspring Cardiac and Brain Lipid Homeostasis in Mice
Source: Int J Mol Sci. 2023 Jan 17;24(3):1814. doi: 10.3390/ijms24031814 (PMC9916277; doi:10.3390/ijms24031814)
Supplement: Supplementary file 1 [file ijms-24-01814-s001.zip › Supplementary data S6.xlsx]

## Sheet: F2Neonate, Cerebellum, +ve
				x.targets.name	Campesteryl ester (16:0)_[M+H]1+	Campesteryl ester (18:1)_[M+H]1+	CE(20:04)_[M+Na]1+	CE(20:04)_[M+NH4]1+	CE(22:03)_[M+Na]1+	CE(22:05)_[M+Na]1+	CE(22:06)_[M+Na]1+	CE(22:06)_[M+NH4]1+	Cer(23:00)	Cer(36:01)_[M+H-H2O]1+	Cer(36:02)_[M+H]1+	Cer(36:02)_[M+H-H2O]1+	Cer(37:01)_[M+H-H2O]1+	Cer(38:01)_[M+H]1+	Cer(38:01)_[M+H-H2O]1+	Cer(38:02)_[M+H]1+	Cer(39:01)_[M+H-H2O]1+	Cer(40:01)_[M+H]1+	Cer(40:01)_[M+H-H2O]1+	Cer(40:02)_[M+H]1+	Cer(40:02)_[M+H-H2O]1+	Cer(40:03)	Cer(41:00)	Cer(41:01)_[M+H-H2O]1+	Cer(41:02)_[M+H]1+	Cer(42:00)	Cer(42:01)_[M+H-H2O]1+	Cer(42:02)_[M+H]1+	Cer(42:02)_[M+H-H2O]1+	Cer(42:03)	Cer(43:03)	Cer(44:02)_[M+H-H2O]1+	Cer(44:03)	Cholesterol)_[M+H-H2O]1+ & lathosterol_[M+H-H2O]1+	DG(34:02)_[M+H-H2O]1+	DG(34:03)_[M+H-H2O]1+	DG(36:02)_[M+H-H2O]1+	DG(36:03)_[M+H-H2O]1+	DG(36:04)_[M+H-H2O]1+	DG(36:05)_[M+H-H2O]1+	DG(37:03)_[M+NH4]1+	DG(37:05)_[M+NH4]1+	DG(38:01)_[M+H-H2O]1+	DG(38:04)_[M+H-H2O]1+	DG(38:04)_[M+NH4]1+
Generation	Tissue	Animal ID	Handling	targets.mz	639.607	665.623	695.574	690.618	725.621	721.589	719.574	714.618	386.363	548.54	564.535	546.524	562.556	594.582	576.571	592.566	590.587	622.613	604.603	620.598	602.587	618.582	638.645	618.618	634.613	652.66	632.634	648.629	630.618	646.613	660.629	658.65	674.645	369.352	575.503	573.488	603.535	601.519	599.503	597.488	650.572	646.54	633.582	627.535	662.572
F2N	Cerebellum	LL3F1	Whole	Furse_Ex029_PlateA_321.mzXML / 321_P3_P3_G05_LL3F1C	0.213026	0	0	0	0	0.323966	0.217715	0	0.00376353	2.61632	1.21798	0.54257	0	0.0626544	0.565526	0.776051	0.248981	1.09353	2.27969	6.5446	2.79378	0.518531	0.135059	0.751601	0.90337	1.19108	4.52744	7.25676	10.5133	2.33278	0	0.0184915	0	0.524262	1.63245	0.00510073	11.4265	1.10594	3.28991	0.00689646	0	0.00608847	1.93699	25.1123	0.0471757
F2N	Cerebellum	LL3M3	Whole	Furse_Ex029_PlateA_045.mzXML / 045_P3_P3_A11_LL3M3C	0.103137	0	0	0.013643	0	0.189374	0.191305	0	0.0439688	2.65513	1.20867	0.529412	0	0.196068	0.429258	0.822482	0.242559	1.2143	2.63359	7.26928	3.13209	0.502874	0.0355383	0.609161	0.799951	1.08428	4.64666	7.26339	9.66979	1.98039	0	0	0.0118342	0.551264	1.52865	0	12.0299	1.33372	3.9488	0.0206537	0	0.00807255	2.11183	27.644	0.0032638
F2N	Cerebellum	LL5F1	Whole	Furse_Ex029_PlateA_317.mzXML / 317_P3_P3_G03_LL5F1C	0.109126	0	0	0	0.0106532	0.0270611	0	0	0.00680266	2.07591	1.23228	0.257874	0	0.0176064	0.148412	0.802279	0.167165	1.10261	2.05254	7.07325	3.02899	0.367973	0.108835	0.779886	1.15873	1.0678	4.46207	7.9826	9.64246	2.52559	0	0.00869498	0	0.606272	1.65731	0	14.1117	1.25872	4.32461	0.0241107	0	0	2.54673	31.2782	0
F2N	Cerebellum	LL5F3	Whole	Furse_Ex029_PlateA_267.mzXML / 267_P3_P3_F02_LL5F3C	0.179142	0.00508095	0	0	0	0.338553	0.237136	0	0	2.47031	1.1298	0.551083	0	0.0691034	0.558869	0.792665	0.339351	1.1202	2.32892	7.08499	2.94374	0.550675	0.201974	0.790689	1.01019	1.12081	4.61463	7.96719	10.92	2.72637	0	0.0333733	0.0226357	0.358107	1.49281	0	10.9737	0.906737	2.60037	0.00555986	0.00412005	0.0146801	2.0642	20.1964	0.0718367
F2N	Cerebellum	LL5F4	Whole	Furse_Ex029_PlateA_231.mzXML / 231_P3_P3_E08_LL5F4C	0.0561286	0	0.0109241	0.00936615	0	0.173278	0.0649613	0	0	2.72323	1.29432	0.458401	0	0.00700268	0.463233	0.939672	0.176245	1.18104	2.55733	7.6403	3.08044	0.410065	0.0699966	0.710553	1.05173	1.04233	4.44921	7.87731	10.3978	2.58519	0.00258061	0	0.00971984	0.432109	2.21266	0.00765042	12.6804	1.22249	3.39526	0.0262507	0	0	2.16849	26.304	0.0275548
F2N	Cerebellum	LL5M1	Whole	Furse_Ex029_PlateA_073.mzXML / 073_P3_P3_B01_LL5M1C	0.267698	0.0126922	0	0	0	0.371992	0.362648	0	0.00523687	2.41415	1.10315	0.551349	0	0.129573	0.534702	0.784342	0.429904	1.07015	2.2533	6.71446	2.92607	0.579242	0.0792896	0.822167	0.956043	1.01764	4.54875	7.44982	11.3084	2.57068	0	0.0555259	0.0158154	0.441164	2.77426	0.351317	11.3949	1.62336	2.73177	0.0714923	0.00294545	0.00836702	2.29057	20.5752	0.130542
F2N	Cerebellum	LL5M2	Whole	Furse_Ex029_PlateA_237.mzXML / 237_P3_P3_E11_LL5M2C	0.0767297	0.00656183	0	0	0	0.305199	0.227093	0	0.00362748	2.51748	1.07161	0.443751	0	0.0356271	0.467965	0.69728	0.277388	0.961728	2.13767	6.23677	2.61199	0.417998	0.0930097	0.701947	0.927356	0.885945	3.93995	6.74208	9.08498	2.23598	0.000595037	0.0126118	0.00945697	0.515645	2.17814	0.0317279	10.9607	1.33586	3.38594	0.0460927	0	0.0129526	1.73391	24.5499	0.0506516
F2N	Cerebellum	LL6F1	Whole	Furse_Ex029_PlateA_325.mzXML / 325_P3_P3_G07_LL6F1C	0.149184	0	0	0	0	0.155661	0.042747	0	0	5.39409	1.21778	0.737736	0	0.0153826	0.868726	0.785217	0.278074	1.19675	2.29507	6.96602	3.16427	0.234761	0.0856223	0.812681	1.02455	1.05755	4.28863	7.56901	10.4912	2.45999	0	0.0290439	0	1.28288	1.69689	0	11.3121	1.20334	3.74726	0.0159633	0.0140333	0.0252396	1.8678	29.8282	0.00830649
F2N	Cerebellum	LL6M1	Whole	Furse_Ex029_PlateA_281.mzXML / 281_P3_P3_F09_LL6M1C	0.240246	0.0103597	0	6.85369e-05	0	0.368018	0.401734	0	0	2.64989	1.2175	0.610816	0	0.139921	0.671278	0.851523	0.460787	1.20819	2.83047	7.3002	3.23298	0.586706	0.159587	0.858577	0.932462	1.22107	5.16237	7.85752	11.745	2.51209	0	0.0391076	0.0119741	0.340187	1.47887	0.0113211	10.6607	1.07725	2.84973	0.0478934	0.0030071	0.0163799	2.11326	22.2512	0.0507739
F2N	Cerebellum	LL6M2	Whole	Furse_Ex029_PlateA_319.mzXML / 319_P3_P3_G04_LL6M2C	0.1645	0	0	0	0	0.367697	0.273088	0	0	2.54537	1.12423	0.488449	0	0.0743586	0.581429	0.723783	0.223819	1.02132	2.28764	6.30493	2.63558	0.471362	0.0589267	0.696198	0.788905	0.971333	4.08098	6.56244	9.54019	2.22327	0	0.0201827	0.00411636	0.415709	1.50102	0.0103589	10.097	1.00052	2.97095	0.0287813	0	0.00558244	1.8243	23.3216	0.0875769
F2N	Cerebellum	LN2F2	Whole	Furse_Ex029_PlateA_333.mzXML / 333_P3_P3_G11_LN2F2C	0.125465	0	0	0	0	0.277488	0.140417	0	0	2.65828	1.09914	0.347219	0	0	0.315422	0.668602	0.0812563	0.964466	2.03235	5.69648	2.45423	0.264784	0.0499789	0.474541	0.692904	0.81506	3.74901	6.06588	8.27876	2.06604	0	0.00176616	0	0.760701	2.02528	0.0260185	10.2692	1.23304	3.90097	0	0	0	1.66463	31.5988	0.0476779
F2N	Cerebellum	LN2M1	Whole	Furse_Ex029_PlateA_191.mzXML / 191_P3_P3_D12_LN2M1C	0.0812102	0	0	0	0	0.0785396	0.0391102	0	0	2.80062	1.33224	0.385192	0	0	0.47798	0.543069	0.0821337	1.00872	2.33799	6.60852	2.73407	0.344224	0.154997	0.374451	0.756802	0.862177	3.9751	6.70461	8.34737	2.0132	0	0	0	1.09995	2.21623	0	11.8892	1.35201	3.88563	0	0	0.03598	1.9921	29.9938	0.0199134
F2N	Cerebellum	LN4F1	Whole	Furse_Ex029_PlateA_143.mzXML / 143_P3_P3_C12_LN4F1C	0.0991054	0	0	0	0	0.112224	0.063872	0	0.015657	2.60191	1.3832	0.487689	0	0.102066	0.349589	0.797211	0.112928	1.29694	2.22869	6.65915	3.03826	0.28918	0.0886096	0.454291	0.897724	0.796696	3.77927	6.69387	8.66331	2.25019	0	0	0	0.808956	2.46748	0	13.3417	1.54457	4.85425	0.0472345	0.0130621	0	1.98163	37.3465	0.032433
F2N	Cerebellum	LN5F2	Whole	Furse_Ex029_PlateA_185.mzXML / 185_P3_P3_D09_LN5F2C	1.44762	0.00806664	0	0	0	0.399815	0.295367	0	0.0321437	2.4638	1.06535	0.454152	0.00425037	0.026378	0.561365	0.610305	0.167305	0.84736	1.93506	5.38871	2.11008	0.298457	0.0551722	0.540339	0.679828	0.799348	3.36085	5.54833	7.51298	1.76591	0	0.0138019	0.0029733	0.307967	1.47695	0	8.95081	0.890916	2.66424	0.0253706	0	0	1.49064	20.3995	0.0386324
F2N	Cerebellum	LN5F4	Whole	Furse_Ex029_PlateA_033.mzXML / 033_P3_P3_A05_LN5F4C	0.0591967	0	0	0	0	0.447623	0.311097	0	0.00150146	2.21354	0.969254	0.477396	0	0.0204472	0.403681	0.584424	0.147346	0.776962	1.69538	4.88209	1.98811	0.300268	0.0450855	0.405452	0.535983	0.72785	2.96535	4.93193	6.72266	1.56628	0	0	0	0.633005	1.39891	0.00596331	9.15971	0.986368	3.37903	0.0222849	0	0.0065203	1.29416	26.682	0.0425829
F2N	Cerebellum	LN5M3	Whole	Furse_Ex029_PlateA_189.mzXML / 189_P3_P3_D11_LN5M3C	0.0884425	0	0	0	0.00905624	0.423311	0.307101	0.00339953	0	2.63724	1.10385	0.438812	0	0.0465698	0.558084	0.697845	0.220651	1.04534	2.32548	5.9034	2.57636	0.417463	0.046938	0.622811	0.703754	0.917947	4.40565	6.34276	9.02216	1.86567	0	0.00933186	0.0162511	0.436501	1.807	0	10.3215	1.12544	2.78846	0.0301086	0.00746175	0.0173458	1.7084	21.0435	0.0335435
F2N	Cerebellum	LN6F2	Whole	Furse_Ex029_PlateA_081.mzXML / 081_P3_P3_B05_LN6F2C	0.159389	0	0	0	0	0.230881	0.142626	0	0	2.8319	1.37581	0.633905	0	0.0683586	0.636324	0.93192	0.3752	1.34532	2.65898	7.96214	3.48063	0.642969	0.133477	0.913262	1.12261	1.3262	5.27836	8.94007	12.6845	3.04516	0	0	0.012024	0.545651	1.762	0.0224365	12.8565	1.33305	3.1849	0	0	0	2.56341	23.7348	0.0142648
F2N	Cerebellum	LN6M1	Whole	Furse_Ex029_PlateA_265.mzXML / 265_P3_P3_F01_LN6M1C	0.0480595	0	0	0	0	0.295403	0.094559	0	0	2.23484	0.988931	0.296788	0	0.0239401	0.34421	0.610878	0.0716108	1.00374	1.84743	5.54689	2.36242	0.288706	0.0857552	0.404829	0.787538	0.819035	3.46181	5.6896	7.46594	1.86836	0	0	0	0.597896	2.37586	0.0257429	11.5713	1.31165	3.82946	0.0190426	0.00306729	0	1.64162	27.2983	0.0392179
F2N	Cerebellum	NL3F2	Whole	Furse_Ex029_PlateA_383.mzXML / 383_P3_P3_H12_NL3F2C	0.20627	0	0	0	0	0.224029	0.216151	0	0	2.4811	1.14238	0.45249	0.00532537	0.0359013	0.461549	0.74648	0.20973	1.06296	2.33347	6.25853	2.80763	0.427572	0.129041	0.685249	0.847271	1.10065	4.42409	6.77128	9.66616	2.08099	0	0.010869	0.00584239	0.390441	1.71867	0.00521076	10.1204	1.0683	3.06501	0.0129866	0.00653928	0	1.73938	23.4326	0.0596205
F2N	Cerebellum	NL3M1	Whole	Furse_Ex029_PlateA_379.mzXML / 379_P3_P3_H10_NL3M1C	0.493441	0.0271969	0	0	0	0.272038	0.177507	0	0.00846497	3.12876	1.41145	0.638356	0.0322242	0.0891478	0.727427	0.893346	0.450191	1.34682	3.10227	8.02699	3.58144	0.640557	0.157324	0.906315	0.918498	1.36824	5.65605	8.17234	12.2852	2.49674	0	0.0507403	0	1.39674	2.21833	0.0300907	13.5769	1.48587	3.17904	0.0187635	0	0.00621732	2.47676	24.8413	0.0397915
F2N	Cerebellum	NL5F1	Whole	Furse_Ex029_PlateA_363.mzXML / 363_P3_P3_H02_NL5F1C	0.206522	0.0101949	0	0	0.00573624	0.0891297	0.0305603	0	0	2.85216	1.35839	0.458489	0.00759249	0.0314117	0.531804	0.897037	0.144057	1.28585	2.71615	7.56507	3.25364	0.428174	0.213862	0.682726	1.02799	1.24464	5.0204	8.33882	10.9204	2.6079	0	0	0	1.70518	2.94115	0.0459379	13.9015	1.61844	4.19988	0.0142531	0	0	2.28159	30.2951	0.0219844
F2N	Cerebellum	NL5M2	Whole	Furse_Ex029_PlateA_277.mzXML / 277_P3_P3_F07_NL5M2C	0	0	0	0	0	0.110372	0	0	0.0872834	0.107192	0.282513	0	0	0	0	0	0	0.0835276	0	0.587304	0.211766	0.114211	0	0	0	0	0.493239	0.562218	1.10402	0	0	0	0	0.110034	0	0	6.36326	0.225368	0.209864	0.0877516	0	0	0.198672	19.2316	0
F2N	Cerebellum	NL6F1	Whole	Furse_Ex029_PlateA_027.mzXML / 027_P3_P3_A02_NL6F1C	0.402445	0.0174211	0	0.00285865	0	0.404891	0.326722	0	0	4.10135	1.09631	0.654049	0.00935081	0.0784773	0.769442	0.728882	0.227739	0.890083	2.02309	6.32752	2.30997	0.390451	0.110431	0.600463	0.847476	0.901129	3.84539	6.77919	8.59216	2.02126	0	0.0343267	0.00450917	1.06831	1.04645	0.0057339	8.44453	0.769013	2.6954	0.0344165	0	0	1.55693	21.9874	0.0253464
F2N	Cerebellum	NL6F3	Whole	Furse_Ex029_PlateA_377.mzXML / 377_P3_P3_H09_NL6F3C	0.0602582	0	0	0	0	0.085668	0.101487	0	0	1.96564	0.918399	0.227813	0	0	0.0681423	0.111049	0	0.370813	1.278	4.1818	1.53886	0.126608	0	0.170078	0.0814488	0.413493	2.56468	4.66967	6.84434	1.97421	0.0048194	0	0	0.215926	1.88718	0.00658596	11.9459	1.14203	4.24103	0	0	0.0309926	1.16896	32.6411	0.0228861
F2N	Cerebellum	NL6M1	Whole	Furse_Ex029_PlateA_181.mzXML / 181_P3_P3_D07_NL6M1C	0.0548285	0	0.00342441	0.00244889	0	0.549643	0.47073	0	0	2.00646	0.712769	0.368008	0	0.047571	0.45715	0.474631	0.172881	0.587165	1.65754	3.95121	1.64056	0.369544	0.044106	0.468274	0.517335	0.663692	3.03561	4.22903	6.63377	1.29513	0	0	0.00675152	0.318815	1.2378	0.0136946	7.20935	0.874216	2.24812	0.0483052	0	0.0679968	1.23866	17.2509	0.205491
F2N	Cerebellum	NL6M3	Whole	Furse_Ex029_PlateA_287.mzXML / 287_P3_P3_F12_NL6M3C	0.151066	0	0	0	0	0.224444	0.144961	0	0.0047641	2.54122	1.11102	0.560922	0	0.0232052	0.511941	0.733426	0.207144	0.973674	2.18959	6.41493	2.74654	0.478378	0.0991818	0.660053	0.84856	0.962844	4.20753	6.67442	8.8236	2.0529	0	0.011022	0	0.560886	1.52561	0	11.3395	1.01618	3.44577	0.015291	0	0	1.97701	28.2211	0.0373391
F2N	Cerebellum	NL7F4	Whole	Furse_Ex029_PlateA_175.mzXML / 175_P3_P3_D04_NL7F4C	0.121527	0.0105762	0	0	0	0.192464	0.143676	0	0.00892521	2.39126	1.12909	0.425953	0	0.0392122	0.546261	0.796527	0.165935	1.12123	2.33573	6.5823	2.71436	0.48328	0.0841065	0.624863	0.860077	1.23202	4.38562	7.29024	9.48259	2.21436	0	0.0135777	0	0.496613	1.3089	0	10.2606	1.01064	3.1446	0.0289421	0	0.00784208	1.95588	23.5265	0.0378654
F2N	Cerebellum	NL7M1	Whole	Furse_Ex029_PlateA_369.mzXML / 369_P3_P3_H05_NL7M1C	0.250572	0	0	0.00816702	0	0.397676	0.348334	0	0	2.32603	1.23733	0.535932	0	0.0485223	0.486434	0.830836	0.119434	1.02476	2.11397	6.21719	2.61034	0.519409	0.056915	0.604149	0.838726	0.911553	3.86104	6.52091	8.92517	2.25628	0	0	0	0.590269	2.09884	0.0142787	11.083	1.20744	3.3082	0.00732741	0.00626804	0	1.98226	25.3724	0.0599704
F2N	Cerebellum	NN6F1	Whole	Furse_Ex029_PlateA_085.mzXML / 085_P3_P3_B07_NN6F1C	0.15818	0	0	0	0	0.400771	0.455155	0.00823643	0.0187508	2.56337	1.18588	0.560119	0	0.0625812	0.619692	0.808377	0.349556	1.02513	2.46534	6.96707	2.82022	0.507456	0.0740225	0.723832	0.892208	1.12129	4.5555	7.15348	10.1034	2.1639	0	0.0185744	0	0.471879	1.3104	0.00503685	9.75672	1.01888	2.8709	0.0179841	0	0	1.87021	23.132	0.021197
F2N	Cerebellum	NN6F3	Whole	Furse_Ex029_PlateA_187.mzXML / 187_P3_P3_D10_NN6F3C	0.477715	0.00840833	0.00165327	0	0	0.358677	0.224246	0	0.0163238	2.55208	1.07855	0.37644	0	0.0357866	0.573104	0.628793	0.0789519	1.01315	2.0573	5.31629	2.24958	0.279157	0.0980699	0.404726	0.661461	0.960083	3.49852	5.68901	7.82481	1.81874	0	0.00876031	0	0.726463	1.95393	0	10.7551	1.21607	3.44096	0.0106583	0	0.0114062	1.39485	24.3153	0.0554549
F2N	Cerebellum	NN6F6	Whole	Furse_Ex029_PlateA_029.mzXML / 029_P3_P3_A03_NN6F6C	0.134543	0.012279	0	0	0	0.503588	0.516241	0.00477013	0	2.06904	0.814072	0.413126	0.00525561	0.0773748	0.536432	0.539783	0.218848	0.720864	1.7918	4.73413	1.94066	0.404665	0.0499839	0.49199	0.590402	0.863894	3.39038	4.9439	7.81034	1.60837	0.00377709	0.05351	0.013195	0.39234	0.894962	0.00597937	7.43389	0.75048	2.01956	0.0401527	0.00228691	0.00664367	1.40108	16.561	0.0194167
F2N	Cerebellum	NN6M1	Whole	Furse_Ex029_PlateA_315.mzXML / 315_P3_P3_G02_NN6M1C	0.135834	0.0142727	0	0	0	0.0436897	0.0114441	0	0.0199663	5.88788	1.40628	0.405365	0	0.032869	0.582092	0.648151	0.122281	1.44279	3.16397	9.09175	3.87824	0.0845156	0.12276	0.539075	0.714761	1.05681	5.26546	9.30291	11.6864	2.74503	0	0.012613	0	1.83159	2.32834	0	12.5971	1.462	4.3325	0	0	0	2.19315	31.5123	0
F2N	Cerebellum	NN6M2	Whole	Furse_Ex029_PlateA_095.mzXML / 095_P3_P3_B12_NN6M2C	0.162127	0	0	0.000342632	0	0.368966	0.386743	0	0.00294543	2.56226	1.08443	0.496017	0	0.218208	0.596643	0.741826	0.397583	1.0588	2.50908	6.3389	2.72968	0.560965	0.0893453	0.765532	0.775697	1.17567	4.96567	6.83805	10.1825	1.99486	0	0.0477371	0.0088937	0.394657	1.47114	0.0222856	10.0706	1.1483	2.64169	0.0163372	0	0.0242017	1.92217	21.5339	0.193565
F2N	Cerebellum	NN7F1	Whole	Furse_Ex029_PlateA_127.mzXML / 127_P3_P3_C04_NN7F1C	0	0	0	0	0	0.496634	0.424891	0.0191762	0.0167084	0.790771	0.166232	0.0327512	0.0342913	0	0.0116875	0.0510331	0.0732014	0.185196	0.442421	1.06533	0.493357	0.0369491	0.0120976	0.227757	0.0308105	0.0631942	0.900923	1.11215	1.88137	0.528265	0	0	0	0.109685	0.357327	0	1.39239	0.116321	0.44583	0	0	0	0.160317	2.30584	0
F2N	Cerebellum	NN7F2	Whole	Furse_Ex029_PlateA_075.mzXML / 075_P3_P3_B02_NN7F2C	0.179685	0	0	0.00639515	0	0.356942	0.358734	0	0.0390439	2.44718	1.12527	0.510052	0	0.204154	0.480465	0.734446	0.214344	0.921159	2.02931	5.79162	2.45309	0.427461	0.0576279	0.578045	0.643694	0.847946	3.81004	5.92597	8.16468	1.81414	0	0.00418531	0	0.519412	1.58392	0.00340207	9.55643	1.03246	3.15526	0.0406212	0.00459568	0	1.65344	24.7211	0.0967631
F2N	Cerebellum	NN7M1	Whole	Furse_Ex029_PlateA_169.mzXML / 169_P3_P3_D01_NN7M1C	0.0652448	0	0	0	0	0.203108	0.0951302	0	0.00876659	2.23564	1.1695	0.467329	0	0.0775646	0.492823	0.749613	0.107823	0.956648	1.87609	6.03047	2.62638	0.450615	0.0703647	0.486898	0.817046	0.774059	3.51455	6.21219	7.97928	2.06855	0	0.0112359	0.00536875	0.474246	1.5592	0	11.851	1.19522	3.78888	0.0367892	0.00668827	0	1.81735	30.5612	0.0278693
F2N	Cerebellum	NN7M2	Whole	Furse_Ex029_PlateA_137.mzXML / 137_P3_P3_C09_NN7M2C	0.110693	0	0.00427456	0	0	0.372113	0.303973	0	0	2.45629	1.06621	0.602716	0	0.0301535	0.544065	0.713642	0.291613	0.866696	2.02886	5.57417	2.54612	0.393454	0.0700354	0.512321	0.639272	0.730381	3.48726	5.52234	7.1687	1.65101	0.00792194	0.00969082	0.00838591	0.547778	1.64338	0.0318226	10.7271	1.18163	3.77794	0.0823979	0	0.00553816	1.51837	30.4175	0.0562341
F2N	Cerebellum	NN7M4	Whole	Furse_Ex029_PlateA_331.mzXML / 331_P3_P3_G10_NN7M4C	0.156127	0.0110365	0	0	0	0.16686	0.137229	0	0.00467305	2.33994	1.19057	0.501089	0	0.0714159	0.352837	0.734372	0.11806	0.927396	2.16821	5.90275	2.62351	0.476644	0.0322913	0.565263	0.67445	0.821086	3.77703	6.08218	8.30362	2.00408	0	0	0	1.08199	1.87358	0.00621332	12.4866	1.20844	4.08003	0.0417926	0.00585311	0.00716717	1.82008	32.2135	0.0738065
[truncated: 395 more columns]

## Sheet: F2Neonate, Cerebellum, -ve
				x.targets.name	Cer_36:1_[M-H]1-	Cer_36:2_[M-H]1-	Cer_38:1_[M-H]1-	Cer_38:2_[M-H]1-	Cer_39:2_[M-H]1-	Cer_40:1_[M-H]1-	Cer_40:2_[M-H]1-	Cer_41:2_[M-H]1-	Cer_42:1_[M-H]1-	Cer_42:2_[M-H]1-	CL(70:05)_[M]2-	CL(76:07)_[M]2-	CL(78:00)_[M]2-	LPC_20:3_[M+OAC]1-	LPC_20:4_[M+Cl]1-	LPC_20:4_[M+OAC]1-	LPC_22:6_[M+Cl]1-	LPC_22:6_[M+OAC]1-	LPC_24:0_[M+OAC]1-	LPC_O-10:1_[M+OAC]1-	LPC-2O_20:1_[M+Cl]1-	LPC-O_18:1_[M+Cl]1-	LPE_20:4_[M-H]1-	LPE_20:5_[M-H]1-	LPE_22:6_[M-H]1-	LPE-O_18:0_[M-H]1-	LPE-O_18:1_[M-H]1-	LPE-P_16:0_[M-H]1-	LPG(35:0)_[M]-	LPI(20:4)	LPS_22:6_[M-H]1-	PA(32:0)	PA(32:1)	PA(34:0)	PA(34:1)	PA(34:2)	PA(36:1)	PA(36:2)	PA(36:4)	PA(38:5)	PA(38:6)	PA(40:7)	PC_28:1_[M+OAC]1-	PC_28:2_[M+Cl]1-	PC_28:2_[M+OAC]1-
Generation	Tissue	Animal ID	Handling	targets.mz	564.536	562.52	592.567	590.552	604.567	620.599	618.583	632.599	648.63	646.614	713.494	753.525	774.596	604.362	578.302	602.346	602.302	626.346	666.471	454.257	570.37	542.338	500.278	498.263	524.278	466.33	464.315	436.283	749.57	619.288	568.268	647.465	645.45	675.496	673.481	671.465	701.512	699.496	695.465	721.481	719.465	745.481	734.498	708.438	732.482
F2N	Cerebellum	LL3F1	Whole	Furse_Ex029_PlateA_321.mzXML / 321_P3_P3_G05_LL3F1C	0.85319	0.148487	0.237598	0.020377	0	0.256723	0.349745	0.0095885	0.355206	0.852083	0.151531	0.0337584	0.573039	0.00176041	0.00200031	0	0	0	0	0.0413095	0.0119013	0.00569757	0.339571	0.00316311	1.13846	0.0199661	1.18618	0.961825	0.00377462	0.00819664	0.0189142	0.472828	0.293286	0.535387	5.39082	0.348542	6.5696	3.68686	0.508784	0.471984	0.208308	0.207632	0.00576132	0	0.00662767
F2N	Cerebellum	LL3M3	Whole	Furse_Ex029_PlateA_045.mzXML / 045_P3_P3_A11_LL3M3C	0.766352	0.111089	0.241565	0.0105864	0	0.214785	0.293679	0.00417932	0.236193	0.592754	0.217933	0.0538905	0.587722	0.00184636	0.001564	1.55745e-05	0	0.00177911	0	0.00943974	0.00595481	0.0171967	0.246985	0.00240898	0.843811	0.015736	1.01384	0.845451	0.000874123	0.00867822	0.0251414	0.515061	0.317198	0.606248	6.01961	0.393667	7.25097	4.18032	0.686529	0.558957	0.268609	0.225536	0.0156287	0	0.00526555
F2N	Cerebellum	LL5F1	Whole	Furse_Ex029_PlateA_317.mzXML / 317_P3_P3_G03_LL5F1C	0.58786	0.0342984	0.11983	0	0.00420133	0.0789911	0.151107	0.00312379	0.154048	0.518413	0.0521111	0.0463804	0.7961	0.0521771	0	0	0	0.00477171	0	0.00414216	0.00421049	0.00349675	0.331485	0	1.03678	0.00520729	1.0116	0.720471	0.00557114	0	0.00973276	0.450065	0.267518	0.587381	6.43495	0.347341	7.03819	4.06325	0.551338	0.46692	0.17472	0.104405	0	0	0.00380801
F2N	Cerebellum	LL5F3	Whole	Furse_Ex029_PlateA_267.mzXML / 267_P3_P3_F02_LL5F3C	0.610774	0.107961	0.200897	0.00914368	0	0.222061	0.336958	0.0115005	0.249631	0.712334	0.234807	0.612317	0.589219	0.0715014	0	0.0173717	0	0.00845464	0.0250383	1.97443	0.00633376	0.0108562	0.280122	0	0.945885	0.00876494	1.08222	0.890735	0.00407515	0.019552	0.113328	0.525662	0.360751	0.831802	7.32288	0.446143	9.4173	5.05774	0.666467	0.69348	0.253914	0.226766	0.10191	0.00586941	0.0121095
F2N	Cerebellum	LL5F4	Whole	Furse_Ex029_PlateA_231.mzXML / 231_P3_P3_E08_LL5F4C	0.772049	0.114306	0.225369	0.00789052	0.00227771	0.181893	0.338777	0.00324753	0.226354	0.677349	0.241633	0.27412	0.596533	0.00475032	0.00249398	0.00435607	0	0.00218819	0.0104498	0.0521327	0.00626989	0.00707216	0.319533	0	1.14992	0.00377891	1.09586	0.80285	0.00682855	0.00472972	0.00160766	0.438312	0.241234	0.548146	5.71118	0.305187	7.11123	3.89758	0.491251	0.505648	0.167114	0.154883	0.000905656	0	0.003049
F2N	Cerebellum	LL5M1	Whole	Furse_Ex029_PlateA_073.mzXML / 073_P3_P3_B01_LL5M1C	0.82787	0.132245	0.264255	0.0236781	0	0.283722	0.411337	0.025551	0.336342	0.901451	0.202902	0.505456	0.767609	0.00630186	0.00150788	0	0	0	0	0.0334105	0.00549479	0.00882739	0.240766	0	0.847396	0.0107741	1.13324	0.909372	0.00782587	0.0150895	0.0202003	0.454697	0.262161	0.603332	6.59303	0.349208	9.68473	4.78169	0.568575	0.609179	0.228419	0.20687	0.0027907	0	0.00211872
F2N	Cerebellum	LL5M2	Whole	Furse_Ex029_PlateA_237.mzXML / 237_P3_P3_E11_LL5M2C	0.816728	0.162279	0.229063	0.0183496	0	0.200637	0.321908	0.00723945	0.218637	0.673004	0.247184	0.0479537	0.520939	0.00318164	0.0018848	0	0.00165325	0.00243528	0	0.0493472	0.00690191	0.01026	0.316416	0	0.914682	0.00900235	1.10073	0.868631	0.00799549	0.0262174	0.0119632	0.439479	0.272852	0.549311	5.68969	0.347557	7.01292	4.13288	0.557655	0.566259	0.228553	0.19745	0.00635781	0	0.00383183
F2N	Cerebellum	LL6F1	Whole	Furse_Ex029_PlateA_325.mzXML / 325_P3_P3_G07_LL6F1C	1.3526	0.154818	0.433853	0.0227569	0	0.316527	0.421685	0.00236939	0.37856	0.876652	0.171566	0.179785	0.912901	0.0167443	0	0.0075746	0.00332627	0.00812652	0.00309093	0.0120402	0	0.0058768	1.38421	0.00344342	3.47179	0.00417039	0.930416	0.702519	0.00536139	0.020891	0.0412168	1.09794	0.201437	1.45524	5.75173	0.383217	9.1766	5.67369	0.54514	0.685644	0.415045	0.437622	0.00427359	0	0.0133908
F2N	Cerebellum	LL6M1	Whole	Furse_Ex029_PlateA_281.mzXML / 281_P3_P3_F09_LL6M1C	0.721407	0.135482	0.274809	0.0291185	0	0.340906	0.398948	0.0157924	0.373453	0.944418	0.189237	0.591263	0.633938	0	0	0	0	0.00116686	0.00214136	0.0402279	0.00168541	0.00454359	0.276178	0	0.890913	0.0190855	1.15211	0.974237	0.00181665	0.0718532	0.0410103	0.513333	0.319534	0.649324	6.50756	0.41729	8.82667	4.57923	0.647886	0.622685	0.260775	0.21921	0.0201414	0	0.00212833
F2N	Cerebellum	LL6M2	Whole	Furse_Ex029_PlateA_319.mzXML / 319_P3_P3_G04_LL6M2C	0.66486	0.126641	0.201605	0.00866713	0.00171644	0.214998	0.309352	0.0104368	0.261275	0.701173	0.233077	0.0487001	0.566875	0.00686018	0.00158337	0.0041799	0	0.013063	0	0.117119	0.0140832	0.0298188	0.309229	0.0020699	1.02461	0.0138229	1.18841	0.952334	0.00143152	0.0301173	0.0162153	0.413422	0.258974	0.523042	5.66562	0.366713	6.96678	4.31106	0.578545	0.580027	0.217464	0.22917	0.0105386	0.00188616	0.00566345
F2N	Cerebellum	LN2F2	Whole	Furse_Ex029_PlateA_333.mzXML / 333_P3_P3_G11_LN2F2C	0.923155	0.258203	0.158791	0.0105516	0	0.1636	0.287662	0.00633269	0.238862	0.609657	0.184374	0.0490818	0.391368	0.0126187	0	0.00190117	0	0.00563017	0.0020803	0.0981543	0.00585843	0.0161552	0.500879	0.00111305	1.19182	0.00851036	1.04456	0.911034	0.00541218	0.0157851	0.00334086	0.453104	0.250652	0.493739	4.71844	0.302733	5.28924	3.19291	0.503371	0.441384	0.207258	0.193008	0.00585842	0	0
F2N	Cerebellum	LN2M1	Whole	Furse_Ex029_PlateA_191.mzXML / 191_P3_P3_D12_LN2M1C	0.63132	0.0825813	0.188526	0.0167711	0	0.160943	0.296678	0.00230716	0.17637	0.528077	0.213343	0.0326007	0.487695	0.00907185	0	0.00224067	0	0.0050764	0.0110831	0.0415917	0.00540858	0.0281139	0.389443	0.00265011	1.19167	0.0131936	1.03402	0.829752	0.00891812	0.0252169	0.00835514	0.522926	0.280923	0.571888	5.14386	0.329115	5.90984	3.52644	0.530921	0.494482	0.189496	0.217198	0.0219873	0	0
F2N	Cerebellum	LN4F1	Whole	Furse_Ex029_PlateA_143.mzXML / 143_P3_P3_C12_LN4F1C	0.700152	0.0661377	0.16178	0.00870656	0	0.117379	0.285353	0.00259122	0.103377	0.513161	0.15767	0.0570657	0.460686	0	0	0.00311885	0.00195212	0.00849275	0.0185126	0.0778665	0.00557206	0.0206234	0.437258	0.00692254	1.32086	0.00425395	1.0405	0.874907	0.0119487	0.00288933	0.00882113	0.429381	0.219339	0.492313	4.47053	0.318302	4.89912	3.47854	0.535312	0.473408	0.170338	0.211121	0.0158368	0.00346788	0
F2N	Cerebellum	LN4M1	Whole	Furse_Ex029_PlateA_125.mzXML / 125_P3_P3_C03_LN4M1C	0.884511	0.135905	0.260615	0.0141047	0.0014353	0.247282	0.304271	0.00858092	0.283494	0.695046	0.236122	0.0633432	0.611896	0.00431632	0.00155632	0.00282625	0	0.00059913	0	0.03086	0.00383728	0.0139243	0.278856	0.00124539	0.852714	0.0211863	1.07154	0.886765	0.00867922	0.0675599	0.0360602	0.47111	0.277686	0.572751	5.68686	0.381561	7.34735	4.30507	0.617535	0.572745	0.310594	0.25327	0.037059	0	0.0106647
F2N	Cerebellum	LN5F2	Whole	Furse_Ex029_PlateA_185.mzXML / 185_P3_P3_D09_LN5F2C	0.606992	0.0939206	0.205669	0.0108572	0	0.140987	0.260855	0.0067058	0.163029	0.52898	0.297945	0.0280017	0.473851	0.00692805	0.00231408	0.00389827	0	0.00227888	0	0.128483	0.0102546	0.0283027	0.324269	0.0047212	1.05192	0.00674892	1.05115	0.893822	0.00213856	0.0346556	0.0198629	0.51065	0.317692	0.657084	6.20328	0.435896	7.35139	4.44438	0.604553	0.609981	0.250704	0.249059	0.0159626	0.00275609	0.00190448
F2N	Cerebellum	LN5F4	Whole	Furse_Ex029_PlateA_033.mzXML / 033_P3_P3_A05_LN5F4C	1.01787	0.142372	0.261301	0.0107845	0	0.162831	0.241712	0.00700906	0.214374	0.547711	0.166405	0.0467476	0.520082	0.01704	0.00441078	0.00530495	0.00219093	0.00158627	0.00610443	0.223572	0.00553222	0.0132563	0.249193	0.000593437	0.727718	0.0141953	0.935187	0.757827	0.00420525	0.00825611	0.00595089	0.417935	0.236773	0.523719	4.47239	0.284444	5.01316	3.39204	0.47992	0.453773	0.221615	0.222369	0.0213991	0.00465133	0.0122062
F2N	Cerebellum	LN5M3	Whole	Furse_Ex029_PlateA_189.mzXML / 189_P3_P3_D11_LN5M3C	0.725715	0.132745	0.218339	0.00766226	0	0.220406	0.326835	0.0116631	0.243142	0.638619	0.266655	0.0955497	0.567058	0.00423929	0.00491154	0.00171535	0.00109359	0.00131396	0.00241647	0.15214	0.0118083	0.0244161	0.315993	0	1.00176	0.0143046	1.04429	0.875165	0.00260622	0.0296802	0.0249575	0.614849	0.376434	0.696768	6.8823	0.486104	8.3648	4.81227	0.717566	0.63598	0.31985	0.260724	0.0455962	0	0.00369964
F2N	Cerebellum	LN6F2	Whole	Furse_Ex029_PlateA_081.mzXML / 081_P3_P3_B05_LN6F2C	0.884472	0.141393	0.333839	0.0177279	0.0026593	0.283666	0.423813	0.0293549	0.322723	0.947606	0.203856	0.542866	0.738431	0.0276008	0.00412764	0.00257357	0.00170956	0	0	0.0424942	0.00391029	0.00420325	0.13821	0	0.64017	0.00417408	0.996574	0.859091	0.00479497	0.00993104	0.00283666	0.525063	0.299465	0.654419	6.56576	0.376367	8.63145	4.36772	0.590659	0.546438	0.244099	0.170236	0.0152403	0.00171099	0.00207884
F2N	Cerebellum	LN6M1	Whole	Furse_Ex029_PlateA_265.mzXML / 265_P3_P3_F01_LN6M1C	0.585458	0.0888008	0.161422	0.010373	0	0.191198	0.313888	0.00861641	0.207151	0.544577	0.167376	0.0351061	0.566906	0.00174906	0	0.00236852	0	0.00193544	0.00225338	0.0639625	0.0123532	0.0123271	0.36304	0	1.17023	0.0149664	1.0425	0.834314	0.00548647	0.00187783	0.0106783	0.470044	0.242677	0.542152	5.16834	0.330923	5.85985	4.11137	0.527975	0.520349	0.243269	0.268998	0.0047882	0	0.00399384
F2N	Cerebellum	NL3F2	Whole	Furse_Ex029_PlateA_383.mzXML / 383_P3_P3_H12_NL3F2C	0.769281	0.141899	0.197811	0.0306157	0	0.220585	0.353496	0.0105194	0.282014	0.766054	0.194167	0.0473747	0.539382	0.00361107	0.00501759	0.0024672	0	0.00289231	0.00245195	0.108621	0.00224097	0.0139255	0.330985	0	1.03747	0.00990782	1.10781	0.876609	0.00573347	0.0252371	0.0194088	0.501194	0.300614	0.584758	5.93649	0.455188	6.86688	3.98795	0.636588	0.608186	0.316092	0.241295	0.0183726	0	0
F2N	Cerebellum	NL3M1	Whole	Furse_Ex029_PlateA_379.mzXML / 379_P3_P3_H10_NL3M1C	0.828688	0.16191	0.29212	0.0330437	0	0.377403	0.376088	0.0126763	0.488073	1.0524	0.225212	0.0216515	0.531592	0.00932311	0.00184841	0.00211714	0	0.000635664	0	0.107257	0.00919694	0.0082756	0.402846	0	1.23413	0.00219011	1.08495	0.956425	0.00288115	0.031462	0.0163366	0.588758	0.34558	0.66178	6.40326	0.419037	7.43292	4.23496	0.630481	0.584536	0.286443	0.173614	0.0356322	0.00300354	0.00239511
F2N	Cerebellum	NL5F1	Whole	Furse_Ex029_PlateA_363.mzXML / 363_P3_P3_H02_NL5F1C	0.574299	0.0970287	0.133477	0.0101389	0	0.166717	0.31473	0.00813216	0.176283	0.612523	0.171913	0.0439853	0.547485	0.0116185	0.00317786	0.00332914	8.68673e-07	0.00213768	0.0212034	0.165055	0.0150225	0.0260801	0.402718	0.000188205	1.32697	0.0188623	1.17647	0.919374	0.022304	0.00249137	0.00634763	0.47029	0.283143	0.548021	5.79792	0.380733	6.69032	4.14855	0.547447	0.533526	0.23758	0.283433	0.00703193	0	0.00757315
F2N	Cerebellum	NL5M2	Whole	Furse_Ex029_PlateA_277.mzXML / 277_P3_P3_F07_NL5M2C	0.812686	0.127892	0.254982	0.0172219	0	0.281481	0.3695	0.0111739	0.30384	0.812358	0.212674	0.500512	0.619887	0.00162781	0	0.0020715	0.000161622	0.00630907	0	0.0282978	0.00360304	0.0200041	0.29123	0	1.00152	0.0108605	1.04924	0.897523	0	0.0220494	0.0220861	0.478643	0.297597	0.624917	6.47097	0.37825	8.10632	4.38138	0.572496	0.563238	0.239806	0.191758	0.0095854	0.00387249	0
F2N	Cerebellum	NL6F1	Whole	Furse_Ex029_PlateA_027.mzXML / 027_P3_P3_A02_NL6F1C	1.70912	0.241017	0.51149	0.0335674	0	0.346746	0.383281	0.0216712	0.411129	0.887725	0.127759	0.0320772	0.714537	0.00926846	0.00153522	0.00241588	0	0.0150463	0.123982	0.0164814	0.0027715	0.0035649	2.2733	0.00215711	5.10336	0.012898	0.746977	0.601076	0.0107258	0.0435007	0.0655304	0.717443	0.285348	1.02095	5.59246	0.349733	8.27629	4.29975	0.540442	0.567388	0.267607	0.246569	0.0208598	0.0104174	0.02161
F2N	Cerebellum	NL6M1	Whole	Furse_Ex029_PlateA_181.mzXML / 181_P3_P3_D07_NL6M1C	0.722183	0.0995231	0.190942	0.00957648	0.00200321	0.187365	0.204689	0.00398648	0.226869	0.534451	0.336436	0.108487	0.458156	0.0037747	0	0.00308984	0	9.14443e-05	0	0.0273481	0.0034789	0.00594422	0.311258	0.00164945	0.897404	0.00609222	1.00256	0.81667	0.00284711	0.185257	0.0665455	0.56239	0.384507	0.695106	7.24487	0.444932	8.55679	4.92727	0.758308	0.747672	0.314104	0.236371	0.0535561	0	0.00895674
F2N	Cerebellum	NL6M3	Whole	Furse_Ex029_PlateA_287.mzXML / 287_P3_P3_F12_NL6M3C	0.744799	0.140076	0.236204	0.00596369	0	0.212904	0.267569	0.00984946	0.255802	0.661152	0.159433	0.027805	0.669707	0.0085626	0	0.00222967	0.00219135	0	0	0.00893114	0.00229934	0.00249344	0.26131	0	0.841596	0.0110829	0.965781	0.822436	0.0037911	0.00552438	0.0147451	0.464646	0.271634	0.528825	5.13439	0.309736	6.2079	3.56586	0.523612	0.543949	0.237243	0.191051	0.0132632	0	0.0027338
F2N	Cerebellum	NL7F4	Whole	Furse_Ex029_PlateA_175.mzXML / 175_P3_P3_D04_NL7F4C	0.464495	0.0345533	0.125512	0.00234559	0	0.154017	0.165077	0.00265587	0.195534	0.485707	0.248177	0.411363	0.623877	0.00762108	0.00669274	0	0.00702871	0.00366972	0	0.00878787	0.00202234	0.00399234	0.240798	0.00223056	0.924218	0.00256721	0.848532	0.713416	0.00421474	0.0401979	0.0499288	0.594804	0.366329	0.675165	6.80838	0.424528	7.74282	4.49276	0.705276	0.629368	0.262374	0.228668	0.0290854	0	0.00348628
F2N	Cerebellum	NL7M1	Whole	Furse_Ex029_PlateA_369.mzXML / 369_P3_P3_H05_NL7M1C	0.446845	0.0768535	0.089755	0.00977878	0.00197122	0.12371	0.323334	0.00342414	0.157703	0.565402	0.204636	0.0302203	0.657482	0.00379729	0	0.00803593	0	0.00309754	0.00712416	0.215134	0.0219644	0.0435575	0.405989	0.00589668	1.12539	0.0284718	1.28956	1.10048	0.00779736	0.00631278	0.0122953	0.486449	0.341403	0.632342	6.59363	0.429263	8.08567	4.87831	0.7176	0.63694	0.291126	0.292517	0.0148322	0	0
F2N	Cerebellum	NN6F1	Whole	Furse_Ex029_PlateA_085.mzXML / 085_P3_P3_B07_NN6F1C	0.90821	0.128084	0.325915	0.0154895	0	0.267908	0.339375	0.0110805	0.324357	0.803882	0.190165	0.459302	0.616237	0.00512657	0	0.0031954	0	0	0.00206194	0.00150769	0.00206908	0.0094367	0.177654	0	0.617044	0.0107378	0.941032	0.845045	0.00449799	0.0161599	0.0104926	0.487667	0.295099	0.597626	5.66094	0.357467	7.47407	4.04843	0.569639	0.573575	0.249914	0.215414	0.025731	0	0.00469771
F2N	Cerebellum	NN6F3	Whole	Furse_Ex029_PlateA_187.mzXML / 187_P3_P3_D10_NN6F3C	0.59861	0.0608046	0.224522	0.0046056	0	0.194349	0.273584	0.0155831	0.216733	0.532606	0.294706	0.0487198	0.423738	0.0128426	0.00551077	0	0.00248925	0.0035188	0.00152983	0.62558	0.016163	0.0157252	0.450507	0	1.34412	0.0125233	1.05425	0.930695	0.0128303	0.0160235	0.0107631	0.506266	0.302826	0.589725	5.0797	0.363551	6.04065	3.91006	0.559503	0.537047	0.227102	0.188651	0.0404114	0	0.00543902
F2N	Cerebellum	NN6F6	Whole	Furse_Ex029_PlateA_029.mzXML / 029_P3_P3_A03_NN6F6C	1.06349	0.176648	0.34015	0.0197978	0	0.309925	0.29929	0.0114404	0.389097	0.831757	0.198381	0.0412728	0.582151	0.00678797	0	0	0	0.00150522	0	0.00608812	0.00166786	0.0103638	0.198831	0.00134251	0.643726	0.0166391	0.881864	0.808256	0.00670351	0.0376829	0.0321922	0.515046	0.285522	0.566789	5.83029	0.326232	7.41638	4.06399	0.547803	0.519012	0.253071	0.1682	0.0450789	0	0.00176822
F2N	Cerebellum	NN6M1	Whole	Furse_Ex029_PlateA_315.mzXML / 315_P3_P3_G02_NN6M1C	0.638306	0.0176928	0.772649	0	0.032602	0.0585264	0.055555	0.00211488	0.119318	0.496179	0.0306342	0.00888537	0.835259	0.0369893	0.00837741	0	0	0.00922681	0	0	0.0117527	0	1.98682	0	4.80264	0.00778135	0.692422	0.579385	0	0.00887229	0	0.868621	0.0718632	1.14491	5.0106	0.0880698	6.75284	3.81849	0.357579	0.344811	0.0697081	0.0615969	0	0	0.0113581
F2N	Cerebellum	NN6M2	Whole	Furse_Ex029_PlateA_095.mzXML / 095_P3_P3_B12_NN6M2C	0.751657	0.100293	0.25151	0.0146229	0	0.278311	0.372321	0.0123138	0.385439	0.867049	0.244761	0.573689	0.632563	0	0	0.000875258	0	0.00143239	0.00196793	0.0189098	0.00206715	0.00591857	0.260356	0.00159968	0.880753	0.00742959	1.00393	0.905267	0.00420635	0.0597365	0.0378141	0.567082	0.317043	0.685382	6.44107	0.41253	8.50886	4.48326	0.591137	0.598921	0.264918	0.244306	0.0267149	0	0.010407
F2N	Cerebellum	NN7F1	Whole	Furse_Ex029_PlateA_127.mzXML / 127_P3_P3_C04_NN7F1C	0.485634	0.00574886	0.0937802	0	0.00522798	0.0249298	0.0489364	0.00643007	0.0250638	0.212748	0.0302309	0.0393096	0.738868	0	0.00702657	0	0.011882	0.000772292	0	0	0	0	0.287921	0	1.01732	0	0.815981	0.682678	0	0	0.0172659	0.457031	0.244889	0.524783	5.12363	0.245041	5.58376	3.08252	0.626741	0.469359	0.0797602	0.0464729	0.00560297	0	0
F2N	Cerebellum	NN7F2	Whole	Furse_Ex029_PlateA_075.mzXML / 075_P3_P3_B02_NN7F2C	0.775264	0.142648	0.246066	0.0216084	0	0.191289	0.333398	0.00188616	0.216103	0.586163	0.207845	0.0623931	0.523387	0.00589433	0.00328683	0.00325797	0	0.00226145	0.00192621	0.0329555	0.00450305	0.0151523	0.249778	0.00318634	0.774482	0.00805194	1.03583	0.844432	0.00227799	0.0176814	0.0117583	0.514384	0.309067	0.528714	5.116	0.348981	6.3075	3.64421	0.621972	0.527826	0.234503	0.193609	0.03615	0.00143085	0.00712555
F2N	Cerebellum	NN7M1	Whole	Furse_Ex029_PlateA_169.mzXML / 169_P3_P3_D01_NN7M1C	0.496246	0.0315406	0.129993	0.0029193	0	0.0694975	0.155633	0.00580181	0.0646989	0.351491	0.214943	0.0367522	0.701747	0.0290808	0.00290567	0.00306899	0.00911709	0	0	0.00528507	0.00471834	0.00466043	0.279098	0	0.904724	0.00857903	0.889233	0.745188	0.00494922	0.00252524	0.00740934	0.473617	0.293457	0.547634	5.24262	0.315387	6.18036	3.64413	0.603585	0.556875	0.217471	0.171109	0.00646925	0	0.00393252
F2N	Cerebellum	NN7M2	Whole	Furse_Ex029_PlateA_137.mzXML / 137_P3_P3_C09_NN7M2C	0.740026	0.153523	0.187605	0.0126163	0	0.112728	0.274785	0.00961862	0.131709	0.484094	0.189282	0.041373	0.55624	0.0118509	0.00185054	0.00449117	0	0.00208377	0	0.0223194	0.0057	0.00852385	0.233822	0	0.805355	0.00552697	1.01334	0.894635	0.00162323	0.00682287	0.0104394	0.455418	0.271031	0.461165	4.49097	0.313325	5.39356	3.36676	0.582275	0.509822	0.266745	0.248063	0.0308847	0	0.00349387
F2N	Cerebellum	NN7M4	Whole	Furse_Ex029_PlateA_331.mzXML / 331_P3_P3_G10_NN7M4C	0.763713	0.154932	0.228064	0.0159603	0	0.158427	0.241628	0	0.226823	0.532506	0.224563	0.0515292	0.512972	0.0442826	0	0.00413861	0	0.00198963	0	0.0452825	0.00234868	0.00665058	0.368811	0.00155155	0.981679	0.0111135	0.901182	0.760361	0.00950358	0.0209073	0.0162165	0.470718	0.300035	0.496837	5.06166	0.336031	5.53794	3.27767	0.597411	0.490268	0.199736	0.172192	0.0105255	0.00297912	0.00837985
[truncated: 320 more columns]

## Sheet: F2Neonate, Cerebrum, +ve
				x.targets.name	Campesteryl ester (16:0)_[M+H]1+	Campesteryl ester (18:1)_[M+H]1+	CE(20:04)_[M+Na]1+	CE(20:04)_[M+NH4]1+	CE(22:03)_[M+Na]1+	CE(22:05)_[M+Na]1+	CE(22:06)_[M+Na]1+	CE(22:06)_[M+NH4]1+	Cer(23:00)	Cer(36:01)_[M+H-H2O]1+	Cer(36:02)_[M+H]1+	Cer(36:02)_[M+H-H2O]1+	Cer(37:01)_[M+H-H2O]1+	Cer(38:01)_[M+H]1+	Cer(38:01)_[M+H-H2O]1+	Cer(38:02)_[M+H]1+	Cer(39:01)_[M+H-H2O]1+	Cer(40:01)_[M+H]1+	Cer(40:01)_[M+H-H2O]1+	Cer(40:02)_[M+H]1+	Cer(40:02)_[M+H-H2O]1+	Cer(40:03)	Cer(41:00)	Cer(41:01)_[M+H-H2O]1+	Cer(41:02)_[M+H]1+	Cer(42:00)	Cer(42:01)_[M+H-H2O]1+	Cer(42:02)_[M+H]1+	Cer(42:02)_[M+H-H2O]1+	Cer(42:03)	Cer(43:03)	Cer(44:02)_[M+H-H2O]1+	Cer(44:03)	Cholesterol)_[M+H-H2O]1+ & lathosterol_[M+H-H2O]1+	DG(34:02)_[M+H-H2O]1+	DG(34:03)_[M+H-H2O]1+	DG(36:02)_[M+H-H2O]1+	DG(36:03)_[M+H-H2O]1+	DG(36:04)_[M+H-H2O]1+	DG(36:05)_[M+H-H2O]1+	DG(37:03)_[M+NH4]1+	DG(37:05)_[M+NH4]1+	DG(38:01)_[M+H-H2O]1+	DG(38:04)_[M+H-H2O]1+	DG(38:04)_[M+NH4]1+
Generation	Tissue	Animal ID	Handling	targets.mz	639.607	665.623	695.574	690.618	725.621	721.589	719.574	714.618	386.363	548.54	564.535	546.524	562.556	594.582	576.571	592.566	590.587	622.613	604.603	620.598	602.587	618.582	638.645	618.618	634.613	652.66	632.634	648.629	630.618	646.613	660.629	658.65	674.645	369.352	575.503	573.488	603.535	601.519	599.503	597.488	650.572	646.54	633.582	627.535	662.572
F2N	Right Brain	LL3F1	Whole	Furse_Ex029_PlateA_329.mzXML / 329_P3_P3_G09_LL3F1RB	0.0171188	0	0	0	0	0.537524	0.195376	0	0	2.87035	0.627686	0.505944	0	0	0.0527989	0.129974	0.0265867	0.152136	0.810338	2.96432	1.23386	0.0306124	0.0237096	0.0386115	0.115019	0.143707	1.46368	2.83848	2.97841	0.964523	0	0	0	1.17314	1.69213	0	6.64122	0.821847	5.54595	0.0184387	0	0.010287	0.708631	43.3695	0.00987004
F2N	Right Brain	LL3M3	Whole	Furse_Ex029_PlateA_313.mzXML / 313_P3_P3_G01_LL3M3RB	2.20214	0	0.0345368	0	0	0.865322	0.068008	0.0039419	0.0635466	2.5783	0.368709	0.302054	0	0.0176017	0.596935	0.0318879	0.0152038	0.111843	0.368557	2.45627	0.78276	0	0.0940944	0	0.0409699	0.123695	1.31084	2.58277	2.57701	0.39112	0	0	0	2.80805	2.5354	0.0266642	7.47825	0.728856	5.63362	0.0343827	0.261254	0.0685053	0.510425	46.9251	0.0153099
F2N	Right Brain	LL5F1	Whole	Furse_Ex029_PlateA_047.mzXML / 047_P3_P3_A12_LL5F1RB	0.0214573	0	0	0	0	0.649371	0.0945452	0	0.00614223	2.59849	0.577056	0.356015	0	0.0612281	0.0590324	0.121994	0	0.242773	0.759721	3.15874	1.30918	0.0119479	0	0.0261005	0.183962	0.121945	1.57854	3.34679	3.57364	1.11033	0	0	0	1.54062	1.65863	0.011043	6.18216	0.819472	4.33595	0.0104446	0.0100291	0.0120741	0.631995	34.7774	0
F2N	Right Brain	LL5F3	Whole	Furse_Ex029_PlateA_131.mzXML / 131_P3_P3_C06_LL5F3RB	0.0242245	0	0	0	0	0.680074	0.367222	0	0	2.70739	0.816234	0.691187	0	0	0.19645	0.328259	0.073278	0.357286	0.862086	3.22834	1.42125	0.139268	0.0334343	0.176663	0.445547	0.182199	1.58358	3.21837	3.80902	1.1562	0	0	0	0.349427	1.02446	0	6.26373	0.693923	4.38124	0.0660771	0	0	0.739658	37.8074	0.0150824
F2N	Right Brain	LL5F4	Whole	Furse_Ex029_PlateA_093.mzXML / 093_P3_P3_B11_LL5F4RB	0.0145748	0.00153596	0.00840638	0	0	0.582093	0.258861	0	0.0342188	2.63406	0.686171	0.649814	0	0.0175754	0.0994874	0.120214	0.0075865	0.28352	0.705835	2.72437	1.22692	0.0565256	0.0221812	0.0774703	0.286928	0.0704774	1.24209	2.61876	2.98459	0.965767	0	0	0	0.70322	1.44147	0	6.67214	0.811535	5.31486	0.0313789	0	0.00576057	0.691906	44.765	0.00973263
F2N	Right Brain	LL5M1	Whole	Furse_Ex029_PlateA_375.mzXML / 375_P3_P3_H08_LL5M1RB	0.17285	0	0.00615253	0	0	0.684795	0.222047	0	0	3.15864	0.920748	0.869494	0	0.0210164	0.208522	0.389582	0.0277292	0.423133	1.05141	3.48365	1.49823	0.103307	0.0541641	0.252824	0.541462	0.302549	1.86347	3.8515	3.94597	1.33144	0	0.0145869	0	5.78747	3.0294	0.278843	7.39401	1.1818	4.63222	0.0303463	0.0154504	0.0137778	0.924048	37.4044	0.0316214
F2N	Right Brain	LL5M2	Whole	Furse_Ex029_PlateA_223.mzXML / 223_P3_P3_E04_LL5M2RB	0.00811175	0	0	0.0137109	0	0.599701	0.172797	0.00910907	0	2.73557	0.721825	0.535961	0	0.00830134	0.0921594	0.142727	0.0259022	0.149505	0.853093	3.23544	1.29645	0.0505219	0.0263669	0.0583597	0.270136	0.0441644	1.49567	3.26006	3.34663	1.17663	0	0	0.0103243	0.457904	1.35672	0	6.06107	0.668153	4.32653	0.0177769	0	0	0.712178	35.8162	0.0510109
F2N	Right Brain	LL6F1	Whole	Furse_Ex029_PlateA_129.mzXML / 129_P3_P3_C05_LL6F1RB	0.00965431	0	0	0	0	0.632386	0.182118	0	0.0329154	2.51729	0.7795	0.54247	0	0.0246585	0.0829061	0.211038	0.0374818	0.371354	0.768784	2.99346	1.3612	0.0741136	0.0292335	0.0326894	0.192937	0.113953	1.42213	2.678	3.07541	0.978637	0	0	0	0.506647	1.47207	0	6.6721	0.845997	5.21204	0.0350196	0	0	0.792543	42.9928	0.0311247
F2N	Right Brain	LL6M1	Whole	Furse_Ex029_PlateA_173.mzXML / 173_P3_P3_D03_LL6M1RB	0.00990647	0	0	0	0	0.704801	0.237265	0	0.00672449	2.71698	0.723628	0.600363	0	0.0163705	0.103706	0.154184	0.0103109	0.157403	0.684289	2.69335	1.09989	0.033818	0.0226426	0.0117011	0.160011	0.0692443	1.36165	2.50444	2.78934	0.828278	0.0176404	0	0	0.465242	1.36448	0	5.51755	0.71023	4.5709	0.0190265	0	0.0080318	0.548362	37.0241	0.023795
F2N	Right Brain	LL6M2	Whole	Furse_Ex029_PlateA_031.mzXML / 031_P3_P3_A04_LL6M2RB	0.0378221	0.00496046	0	0	0	0.717184	0.337902	0	0.00484341	2.49267	0.677291	0.628141	0	0.0314827	0.199811	0.268806	0.0628974	0.405951	0.895898	3.12867	1.34735	0.0925994	0.0224541	0.169848	0.337275	0.24888	1.57341	2.8671	3.46409	0.997317	0	0.00605998	0	0.571767	1.02599	0	5.60817	0.658119	4.23404	0.0560126	0	0.00792572	0.738719	36.5391	0.0431671
F2N	Right Brain	LN2F2	Whole	Furse_Ex029_PlateA_285.mzXML / 285_P3_P3_F11_LN2F2RB	0.0478561	0	0	0	0	0.446898	0.0641555	0	0	2.73489	0.713011	0.393626	0	0	0.0237859	0.123392	0.0227314	0.162793	0.905435	3.201	1.40533	0.0627579	0.0213716	0.026811	0.104283	0.127466	1.56831	2.87342	3.54438	1.0538	0	0	0.0303811	0.412914	1.87667	0.0109444	7.04238	0.869393	5.30174	0.0143278	0	0	0.653715	45.3629	0.0123005
F2N	Right Brain	LN2M1	Whole	Furse_Ex029_PlateA_225.mzXML / 225_P3_P3_E05_LN2M1RB	0	0	0	0.00897181	0	0.821021	0.389973	0	0	2.15789	0.502371	0.334227	0	0.00691907	0.0499082	0.0202018	0.0236681	0.0683245	0.513304	2.06835	0.786059	0.0142074	0.0175684	0.0246335	0.0961004	0.0383912	1.05875	1.94442	2.09214	0.601524	0.0103257	0.00302119	0	1.60747	1.4482	0	5.26026	0.692033	4.46675	0.0403798	0	0	0.412313	36.4944	0.0585351
F2N	Right Brain	LN4F1	Whole	Furse_Ex029_PlateA_135.mzXML / 135_P3_P3_C08_LN4F1RB	0	0	0	0	0	0.595104	0.12817	0	0	5.04264	0.64395	0.96355	0	0.0459992	0.0634817	0.0339844	0	0.245611	0.767243	3.1259	1.37037	0	0.0153715	0.017717	0.0596509	0.0818414	1.53645	2.75973	3.31517	0.785662	0	0	0	2.21505	2.13576	0.0130209	6.58469	0.899194	5.10055	0.0166128	0.0218831	0.0308243	0.50909	40.4084	0
F2N	Right Brain	LN4M1	Whole	Furse_Ex029_PlateA_381.mzXML / 381_P3_P3_H11_LN4M1RB	0.024037	0	0	0	0	0.706732	0.202294	0	0.012361	2.83092	0.602242	0.630467	0	0	0.0574249	0.0753555	0	0.0335092	0.596815	2.41781	0.912639	0.0163832	0.0259682	0.00961396	0.0448409	0.0728777	1.25121	2.20162	2.46968	0.582295	0	0	0	0.400521	1.40407	0	5.80354	0.636977	5.01767	0.0217958	0	0	0.424938	41.2475	0
F2N	Right Brain	LN5F2	Whole	Furse_Ex029_PlateA_373.mzXML / 373_P3_P3_H07_LN5F2RB	0.0415384	0.160929	0	0	0	0.441573	0.122658	0	0	3.09591	0.99421	0.845416	0.0153218	0.0887208	0.254783	0.402169	0.0905991	0.435597	1.33232	3.19884	1.25805	0.0335925	0.101639	0.536974	0.702328	0.441637	2.20736	3.77071	3.24495	1.20047	0.0434054	0.0330453	0.0277069	8.88147	2.78212	0.075665	8.37451	1.27599	5.29416	0.0129361	0	0	0.727801	43.4487	0
F2N	Right Brain	LN5F4	Whole	Furse_Ex029_PlateA_275.mzXML / 275_P3_P3_F06_LN5F4RB	0	0	0	0	0	0.320012	0.0669384	0	0.00848815	1.11245	0.0408839	0.0329343	0	0.0103287	0	0.0127506	0	0.00671381	0.0174684	0.873451	0.0906185	0	0.0467437	0	0	0.00766121	0.163446	0.905155	0.854312	0.0435939	0	0	0	0.364006	0.181938	0	3.23956	0.103755	3.333	0	0	0	0.0348748	27.3848	0
F2N	Right Brain	LN5M1	Whole	Furse_Ex029_PlateA_077.mzXML / 077_P3_P3_B03_LN5M1RB	0.0694721	0	0	0	0	0.75934	0.247577	0	0	2.37106	0.733409	0.483235	0.0364127	0.02849	0.0657058	0.0829082	0.0462239	0.0308032	0.359476	2.4096	0.89366	0.029894	0	0.0254275	0.126833	0.0808633	1.0903	2.40307	2.28854	0.530616	0	0.0387073	0	18.0918	2.83332	0.224011	6.55143	0.920673	5.27548	0.0432377	0	0	0.594405	40.5695	0.00918074
F2N	Right Brain	LN5M3	Whole	Furse_Ex029_PlateA_229.mzXML / 229_P3_P3_E07_LN5M3RB	0	0	0	0	0	0.434273	0.0603951	0	0	2.78181	0.417836	0.355971	0	0	0.0275263	0.0151806	0.00994649	0.0411875	0.407145	2.41254	0.688328	0	0.0276894	0	0.0217769	0.0196142	1.05311	2.04445	2.23655	0.257509	0	0	0	0.788526	1.65231	0	6.01566	0.674874	5.5455	0.0130913	0	0	0.338118	44.206	0.0115236
F2N	Right Brain	LN6M1	Whole	Furse_Ex029_PlateA_371.mzXML / 371_P3_P3_H06_LN6M1RB	0.119747	0	0	0	0	0.63409	0.32106	0	0	2.69764	0.890794	0.710459	0	0.00842267	0.326436	0.488303	0.142563	0.641352	1.36116	4.23829	1.88681	0.256254	0.0353461	0.411065	0.53076	0.483932	2.4876	4.41213	5.73709	1.53195	0	0.00230968	0.00876872	1.05107	1.56889	0.0294075	7.50231	0.930224	3.92631	0.0821017	0.00679829	0.00378616	1.11661	34.4743	0.0607193
F2N	Right Brain	NL3F2	Whole	Furse_Ex029_PlateA_219.mzXML / 219_P3_P3_E02_NL3F2RB	0.0116808	0	0	0.00465965	0	1.01168	0.484714	0.00876156	0	2.28191	0.427653	0.475253	0	0	0.0603421	0.063561	0.00788687	0.155834	0.591736	2.35629	0.80316	0.0193219	0.0242626	0.0149616	0.0811706	0.0361366	1.04949	2.05738	2.21816	0.552012	0	0	0	0.500842	1.40212	0	4.8715	0.615119	3.7174	0.0224771	0.00421642	0	0.597048	31.8875	0.0869978
F2N	Right Brain	NL3M1	Whole	Furse_Ex029_PlateA_141.mzXML / 141_P3_P3_C11_NL3M1RB	0.0146084	0	0	0	0	0.71136	0.236437	0	0	2.86972	0.65512	0.595353	0	0	0.0447332	0.0943145	0	0.13021	0.772687	2.55249	1.19102	0.014587	0.0173599	0.0274569	0.0809335	0.0918696	1.30776	2.23479	2.5844	0.634588	0	0	0	0.609857	1.47213	0	6.54044	0.838528	5.31923	0.0410181	0	0.00890058	0.634203	48.2547	0.0193657
F2N	Right Brain	NL5F1	Whole	Furse_Ex029_PlateA_273.mzXML / 273_P3_P3_F05_NL5F1RB	0.0454028	0.00942663	0	0.0123754	0	0.515088	0.105138	0.0212706	0	2.98645	0.79394	0.513168	0	0	0.0616233	0.0923711	0.0115012	0.123069	0.703868	3.25424	1.22083	0.0467825	0.0754346	0.0287943	0.148219	0.0546672	1.56121	3.04015	3.41251	1.02024	0	0.00918617	0	1.1437	1.62533	0	7.16037	0.787875	5.63535	0.0478516	0.0109496	0	0.729234	46.737	0
F2N	Right Brain	NL5M2	Whole	Furse_Ex029_PlateA_171.mzXML / 171_P3_P3_D02_NL5M2RB	0.0106951	0	0	0	0	0.654241	0.157062	0	0	2.65544	0.670245	0.536299	0	0.00863345	0.0527006	0.0747716	0	0.0894714	0.712663	2.70746	1.05076	0	0.0486552	0.0326736	0.197515	0.0400192	1.3003	2.44555	2.87617	0.859376	0	0	0.0039993	0.797886	1.64548	0.00846795	6.02359	0.741755	4.4334	0.0116381	0	0.00919967	0.633127	35.5544	0.0203906
F2N	Right Brain	NL6F1	Whole	Furse_Ex029_PlateA_335.mzXML / 335_P3_P3_G12_NL6F1RB	0.0269831	0	0	0	0	0.557157	0.156743	0	0.0103505	2.85007	0.878544	0.688942	0	0	0.168454	0.259097	0.0199528	0.385237	0.951214	3.52535	1.59685	0.0796962	0.0471216	0.0882469	0.281532	0.143753	1.7128	3.49916	3.86726	1.28202	0	0	0	0.568734	1.41246	0	6.82649	0.716873	4.83912	0.0114934	0.00643683	0.00983207	0.902197	42.0638	0.0526081
F2N	Right Brain	NL6F3	Whole	Furse_Ex029_PlateA_271.mzXML / 271_P3_P3_F04_NL6F3RB	0.0304299	0	0	0	0	0.651746	0.25643	0	0	2.66969	0.701333	0.692089	0	0.00735488	0.131357	0.244678	0.028759	0.265033	0.872899	2.74156	1.27338	0.0526176	0.0478428	0.0709729	0.236595	0.134401	1.48034	2.64393	2.99033	0.861017	0	0	0	0.381879	1.30201	0.005934	5.9717	0.776853	4.98803	0.0718386	0.00892979	0.0124354	0.676993	44.3959	0.0149506
F2N	Right Brain	NL6M1	Whole	Furse_Ex029_PlateA_269.mzXML / 269_P3_P3_F03_NL6M1RB	0.00796177	0.0100895	0	0	0	0.64815	0.157461	0	0	2.8487	0.63239	0.540547	0	0.00851563	0.0684557	0.107714	0.00855682	0.097892	0.736022	2.73317	1.18253	0.0244009	0.0164534	0.0461146	0.159513	0.0482357	1.29759	2.63437	2.72496	0.702522	0	0	0.0146651	0.728551	1.45213	0	6.64519	0.849714	5.69004	0.0909351	0	0.00828277	0.56056	48.1478	0.0179249
F2N	Right Brain	NL6M3	Whole	Furse_Ex029_PlateA_233.mzXML / 233_P3_P3_E09_NL6M3RB	0.0345972	0	0	0	0	0.753093	0.185492	0	0	2.77072	0.432766	0.582976	0	0.0278586	0.0658048	0.060076	0.0113542	0.0805169	0.492479	2.34508	0.980212	0.011695	0.00991654	0.0232392	0.0463365	0.101882	1.2452	2.42751	2.55815	0.830397	0	0	0	1.67675	1.96609	0.0114267	6.29342	0.763985	4.93275	0.0133498	0.0100787	0.0304558	0.544791	38.9707	0
F2N	Right Brain	NL7F4	Whole	Furse_Ex029_PlateA_327.mzXML / 327_P3_P3_G08_NL7F4RB	0.0257502	0	0	0	0	0.576953	0.232627	0	0	2.91192	0.796404	0.653606	0	0.00870603	0.162757	0.166919	0.0245222	0.280281	0.881434	3.02592	1.39087	0.0324553	0.0446293	0	0.162466	0.0970397	1.55513	2.86929	3.24292	1.0738	0	0	0	0.369918	1.4575	0	6.5066	0.759783	5.09708	0.0204159	0	0.0105479	0.698454	43.2005	0.0331128
F2N	Right Brain	NL7M1	Whole	Furse_Ex029_PlateA_227.mzXML / 227_P3_P3_E06_NL7M1RB	0.057002	0	0	0	0.0403718	0.531403	0.0685129	0	0.0216058	3.10142	0.555917	0.202844	0.0176507	0	0.061238	0.0712576	0.0351318	0.0738091	0.557797	3.18917	0.829832	0.0181181	0.0208385	0.0988111	0.117372	0.117588	1.47657	3.42881	2.73099	0.337761	0	0	0	20.484	3.59926	0.0334551	8.50846	1.59182	6.68824	0.0213455	0.0295839	0	0.36153	47.5617	0
F2N	Right Brain	NN6F1	Whole	Furse_Ex029_PlateA_043.mzXML / 043_P3_P3_A10_NN6F1RB	0.0275347	0	0	0	0	0.686238	0.305726	0	0.0996459	2.56027	0.554808	0.558142	0	0.310824	0.0982988	0.105539	0	0.305673	0.600185	2.46632	1.03214	0.0179316	0.0148796	0.011012	0.0728963	0.123768	1.17505	2.20159	2.45673	0.719778	0	0	0.00421857	1.80445	1.55618	0.0607164	6.22224	0.97439	5.14205	0.0739731	0.0111456	0	0.573198	42.3542	0.00712081
F2N	Right Brain	NN6F3	Whole	Furse_Ex029_PlateA_037.mzXML / 037_P3_P3_A07_NN6F3RB	0.0593153	0	0	0	0.00432173	0.743285	0.392531	0	0.122985	2.61376	0.71914	0.59383	0.00804704	0.425899	0.17954	0.271717	0.0206009	0.472579	0.869684	2.89112	1.18447	0.0456496	0	0.0669636	0.279665	0.290016	1.56878	2.76458	3.14391	0.868045	0	0	0	1.55985	1.28335	0.0144921	6.56178	0.978112	5.40771	0.148153	0	0	0.669924	45.2711	0
F2N	Right Brain	NN6F6	Whole	Furse_Ex029_PlateA_089.mzXML / 089_P3_P3_B09_NN6F6RB	0.0208295	0	0	0	0	0.655577	0.23773	0	0.00555153	2.57207	0.495739	0.644338	0	0.00690272	0.0928641	0.0785974	0.00919529	0.164792	0.554304	2.11135	0.921739	0.0310712	0	0.0353448	0.0729854	0.0593351	1.04788	1.93061	2.08559	0.506861	0	0	0	0.699157	1.12018	0	5.46086	0.774395	5.05935	0.0338997	0	0	0.440953	43.9529	0
F2N	Right Brain	NN6M1	Whole	Furse_Ex029_PlateA_365.mzXML / 365_P3_P3_H03_NN6M1RB	0.0214577	0	0	0	0	0.56611	0.173921	0	0	2.7854	0.617704	0.409669	0	0.0124619	0.0689419	0.138838	0.00952863	0.113694	0.659049	2.38132	0.973381	0.00840503	0.0247827	0.00938157	0.0255972	0.0717338	1.1859	2.10719	2.1839	0.522367	0	0	0	1.40407	1.81295	0.00794421	6.42747	0.854978	5.41696	0.0126268	0	0.00819602	0.509848	46.1309	0.061929
F2N	Right Brain	NN6M2	Whole	Furse_Ex029_PlateA_179.mzXML / 179_P3_P3_D06_NN6M2RB	0.113058	0	0.00456216	0	0	0.761632	0.25298	0.00611852	0.0131231	2.82832	0.530791	0.582631	0	0	0.155631	0.0577795	0.0100087	0.0961283	0.569706	2.02895	0.776444	0.00697792	0.00851362	0.0305255	0.0385807	0.0257685	1.14784	1.9063	2.09279	0.44256	0	0	0	0.592849	1.59934	0.00913694	5.499	0.809553	4.46125	0.0550554	0	0.00772387	0.365082	37.4161	0.0336089
F2N	Right Brain	NN7F1	Whole	Furse_Ex029_PlateA_361.mzXML / 361_P3_P3_H01_NN7F1RB	0.0257305	0	0.0497773	0	0	1.04973	0.123868	0	0	3.83429	0.453143	0.58793	0	0.0151599	0.0426921	0.0201761	0.0165104	0.0443824	0.403955	2.95679	1.27584	0.0180823	0.0138046	0	0.0743377	0.0388811	1.38633	2.61966	3.06075	0.682567	0	0	0	1.57882	7.3196	0.0168656	7.18979	0.645963	5.31255	0.052199	0.471739	0.0447243	0.68254	43.1178	0
F2N	Right Brain	NN7F2	Whole	Furse_Ex029_PlateA_121.mzXML / 121_P3_P3_C01_NN7F2RB	0.0143894	0	0	0	0	0.445643	0.148028	0	0	2.84573	0.559165	0.469282	0	0.0117769	0.0553596	0.113619	0	0.116046	0.586416	2.74905	1.16188	0.0240872	0.0685936	0	0.0493651	0.0337767	1.25592	2.3414	2.49403	0.698222	0	0	0	0.780355	1.95452	0	7.13256	0.930842	6.34691	0	0	0	0.611006	53.6625	0.00985149
F2N	Right Brain	NN7M1	Whole	Furse_Ex029_PlateA_221.mzXML / 221_P3_P3_E03_NN7M1RB	0.119642	0	0	0.00204164	0	1.04398	0.545245	0	0.00769388	2.29541	0.424014	0.28959	0	0.0429107	0.0351352	0.028139	0	0.0408536	0.35817	1.59064	0.691043	0.00238129	0	0.0294075	0.0637857	0.0116368	0.879619	1.63958	1.70389	0.402856	0	0	0	1.82727	1.82294	0.0379067	5.17056	0.774925	3.90461	0.0583835	0	0	0.289965	33.1949	0
F2N	Right Brain	NN7M2	Whole	Furse_Ex029_PlateA_217.mzXML / 217_P3_P3_E01_NN7M2RB	0	0	0	0	0	0.450101	0.101983	0	0	2.55723	0.350071	0.379068	0	0.0131983	0.0123381	0.0207793	0	0.0313183	0.345168	2.21897	0.612789	0	0.0685211	0	0.0140618	0	0.997019	1.89934	1.99315	0.134925	0	0	0	0.842076	2.08296	0	6.29973	0.684702	5.32642	0.0275046	0	0	0.420166	43.6247	0
F2N	Right Brain	NN7M4	Whole	Furse_Ex029_PlateA_079.mzXML / 079_P3_P3_B04_NN7M4RB	0.0118468	0	0	0	0	0.496311	0.151874	0.00848998	0.0798336	2.70163	0.444283	0.32322	0	0.180152	0.00795837	0.0381572	0	0.130795	0.360623	2.05325	0.565923	0	0.0572659	0.0126507	0	0.0472346	0.863185	1.58776	1.73978	0.350398	0	0.00968274	0	0.977915	1.57107	0.021058	6.17143	0.71172	5.4692	0.0124245	0.00665496	0.0100539	0.298604	44.8679	0.0299603
[truncated: 395 more columns]

## Sheet: F2Neonate, Cerebrum, -ve
				x.targets.name	Cer_36:1_[M-H]1-	Cer_36:2_[M-H]1-	Cer_38:1_[M-H]1-	Cer_38:2_[M-H]1-	Cer_39:2_[M-H]1-	Cer_40:1_[M-H]1-	Cer_40:2_[M-H]1-	Cer_41:2_[M-H]1-	Cer_42:1_[M-H]1-	Cer_42:2_[M-H]1-	CL(70:05)_[M]2-	CL(76:07)_[M]2-	CL(78:00)_[M]2-	LPC_20:3_[M+OAC]1-	LPC_20:4_[M+Cl]1-	LPC_20:4_[M+OAC]1-	LPC_22:6_[M+Cl]1-	LPC_22:6_[M+OAC]1-	LPC_24:0_[M+OAC]1-	LPC_O-10:1_[M+OAC]1-	LPC-2O_20:1_[M+Cl]1-	LPC-O_18:1_[M+Cl]1-	LPE_20:4_[M-H]1-	LPE_20:5_[M-H]1-	LPE_22:6_[M-H]1-	LPE-O_18:0_[M-H]1-	LPE-O_18:1_[M-H]1-	LPE-P_16:0_[M-H]1-	LPG(35:0)_[M]-	LPI(20:4)	LPS_22:6_[M-H]1-	PA(32:0)	PA(32:1)	PA(34:0)	PA(34:1)	PA(34:2)	PA(36:1)	PA(36:2)	PA(36:4)	PA(38:5)	PA(38:6)	PA(40:7)	PC_28:1_[M+OAC]1-	PC_28:2_[M+Cl]1-	PC_28:2_[M+OAC]1-
Generation	Tissue	Animal ID	Handling	targets.mz	564.536	562.52	592.567	590.552	604.567	620.599	618.583	632.599	648.63	646.614	713.494	753.525	774.596	604.362	578.302	602.346	602.302	626.346	666.471	454.257	570.37	542.338	500.278	498.263	524.278	466.33	464.315	436.283	749.57	619.288	568.268	647.465	645.45	675.496	673.481	671.465	701.512	699.496	695.465	721.481	719.465	745.481	734.498	708.438	732.482
F2N	Right Brain	LL3F1	Whole	Furse_Ex029_PlateA_329.mzXML / 329_P3_P3_G09_LL3F1RB	1.35685	0.457584	0.0859125	0.0049465	0	0.00435049	0.0753948	0	0.0152294	0.167143	0.146152	0.485866	0.236468	0.00414842	0	0.0019432	0.00188933	0.0086829	0.00440059	0.0610825	0.00996381	0.0137424	0.512009	0.00229147	1.16913	0.00743383	0.925914	1.05728	0.00543752	0.0144965	0.00812496	0.315991	0.0771022	0.291064	2.12244	0.0693329	2.30836	1.28543	0.279668	0.243044	0.448281	0.244028	0.00211897	0.00261249	0
F2N	Right Brain	LL3M3	Whole	Furse_Ex029_PlateA_313.mzXML / 313_P3_P3_G01_LL3M3RB	0.93941	0.394756	0.0362376	0.0040561	0	0	0.0168536	0	0.0419553	0.0417987	0.184574	0.559139	0.259834	0.00346562	0	0.00359226	0	0	0.00895898	0.292192	0.0406298	0.0850317	0.670266	0	1.34592	0.120617	0.943955	1.11897	0.00694691	0.00528922	0	0.300808	0.0823746	0.253671	2.25705	0.118882	2.2048	1.39514	0.374661	0.211644	0.290597	0.271108	0.0142193	0.00461651	0
F2N	Right Brain	LL5F1	Whole	Furse_Ex029_PlateA_047.mzXML / 047_P3_P3_A12_LL5F1RB	2.24669	0.493123	0.238349	0.00677129	0	0.0889372	0.120856	0	0.144727	0.272299	0.108073	0.00941556	0.389719	0.0106568	0.00872863	0.000282968	0.00603031	0.00928803	0.0586251	0.190552	0.00406667	0.0230813	2.40282	0.00223246	5.41723	0.019356	0.76873	0.802121	0.0124518	0.0115081	0.0287075	1.3589	0.0980394	1.48169	2.92439	0.131467	3.75232	1.97938	0.349117	0.282022	0.336358	0.268261	0.0130922	0	0.00397106
F2N	Right Brain	LL5F3	Whole	Furse_Ex029_PlateA_131.mzXML / 131_P3_P3_C06_LL5F3RB	1.51671	0.45084	0.142234	0.00224474	0	0.0170358	0.10469	0	0.016654	0.211244	0.197355	0.040279	0.262563	0.00405212	0	0.00166043	0	0.00174051	0.00271204	0.0212821	0.00439068	0.0134406	0.302125	0.00319602	0.71518	0.00907728	0.956352	0.914915	0.00438961	0.0146298	0.0141856	0.285655	0.0931275	0.255188	2.37699	0.121962	3.3599	1.70212	0.289236	0.291755	0.206978	0.254251	0.00194735	0.00171833	0.00198631
F2N	Right Brain	LL5F4	Whole	Furse_Ex029_PlateA_093.mzXML / 093_P3_P3_B11_LL5F4RB	1.42104	0.457251	0.078841	0.00974738	0	0.00431484	0.06752	0.00238638	0.00291217	0.135218	0.165882	0.0239576	0.227813	0.00318121	0.00453237	0.00190395	0.00389023	0.00438034	0	0.0227572	0.0175303	0.0241017	0.422489	0.00226494	0.933103	0.0050224	0.888304	0.970496	0.0112688	0.0139978	0.00372842	0.323038	0.0752321	0.249955	2.15377	0.0654191	2.6391	1.43172	0.27338	0.209151	0.249109	0.279191	0.00312631	0.00249764	0
F2N	Right Brain	LL5M1	Whole	Furse_Ex029_PlateA_375.mzXML / 375_P3_P3_H08_LL5M1RB	1.21927	0.473762	0.0885734	0.0149083	0	0.0153069	0.109183	0	0.0449218	0.170964	0.262546	0.0433721	0.200799	0.00845092	0.00311977	0.00403968	0	0.00646113	0.00576487	0.135654	0.023458	0.0596572	0.676467	0.000517682	1.36441	0.00857038	1.10632	1.15146	0.00675355	0.0870791	0.0431261	0.302516	0.137817	0.279561	2.7822	0.124909	3.80928	2.00862	0.378548	0.353825	0.281318	0.356217	0.00497619	0.00387506	0
F2N	Right Brain	LL5M2	Whole	Furse_Ex029_PlateA_223.mzXML / 223_P3_P3_E04_LL5M2RB	1.22449	0.35694	0.0859899	0	0	0.0172665	0.136754	0.00186749	0.00726998	0.175093	0.177282	0.0542827	0.280275	0.0244973	0.00272733	0.00372563	0.00246892	0.00360592	0.00490468	0.0132447	0.00556857	0.0187744	0.472456	0	0.958768	0.00349127	0.86467	0.892551	0.0101841	0.0215542	0.016333	0.310753	0.114972	0.295723	2.59218	0.126341	3.28584	1.66297	0.316453	0.287553	0.211968	0.221398	0.00295718	0	0.00457737
F2N	Right Brain	LL6F1	Whole	Furse_Ex029_PlateA_129.mzXML / 129_P3_P3_C05_LL6F1RB	1.34397	0.401766	0.119052	0	0	0.0129971	0.10512	0.00189632	0.0172804	0.139995	0.155587	0.02387	0.289157	0.00320914	0.00266681	0	0	0	0.000447743	0.014044	0.0108535	0.0131005	0.389433	0.00324102	0.846099	0.0064201	0.921811	1.06259	0.0034165	0.00978414	0.00850785	0.317119	0.0763167	0.292472	2.22359	0.0992372	2.69079	1.44255	0.262327	0.244848	0.207642	0.251469	0.00234576	0	0
F2N	Right Brain	LL6M1	Whole	Furse_Ex029_PlateA_173.mzXML / 173_P3_P3_D03_LL6M1RB	1.03442	0.290705	0.0699563	0.00220405	0	0.00945161	0.0788742	0	0.00558318	0.13817	0.23135	0.399744	0.230422	0.00205453	0	0.00424841	0.00342115	0.00501225	0.00280174	0.0589276	0.0082915	0.0322657	0.527177	0.00966455	1.09144	0.0105909	0.898534	0.984291	0.0106287	0.0374348	0.0222756	0.402999	0.122715	0.293398	2.46346	0.113932	3.00529	1.54299	0.304182	0.294852	0.252601	0.256569	0.0169996	0	0
F2N	Right Brain	LL6M2	Whole	Furse_Ex029_PlateA_031.mzXML / 031_P3_P3_A04_LL6M2RB	1.53579	0.414968	0.157227	0.00192498	0	0.0252914	0.116833	0	0.019279	0.197946	0.132055	0.0358989	0.267988	0.00702782	0.00140782	0.000745275	1.78797e-05	0	0.00609004	0.00903332	0.00665194	0.00751976	0.313017	0	0.746352	0.00619094	0.850306	0.996014	0.00866921	0.0234776	0.0122679	0.34107	0.112715	0.306855	2.47612	0.122644	3.16262	1.59246	0.306096	0.262874	0.306401	0.292844	0.012886	0	0.0054975
F2N	Right Brain	LN2F2	Whole	Furse_Ex029_PlateA_285.mzXML / 285_P3_P3_F11_LN2F2RB	1.1661	0.349087	0.0808142	0.00501881	0	0.0146165	0.105239	0	0.00629075	0.144188	0.138627	0.444857	0.290252	0.0171232	0.00697887	0.00255058	0	0.00710208	0	0.0633761	0.00604189	0.0248626	0.502059	0.00025741	1.15195	0.0155528	1.02026	1.1133	0.0124273	0.00370167	0.00460095	0.346849	0.0932557	0.298085	2.26124	0.111401	2.59517	1.47434	0.281454	0.258365	0.287145	0.260562	0.00621459	0	0.00294189
F2N	Right Brain	LN2M1	Whole	Furse_Ex029_PlateA_225.mzXML / 225_P3_P3_E05_LN2M1RB	1.33934	0.330772	0.160131	0.0186429	0.00576145	0.0858626	0.0522117	0.00506911	0.0747976	0.108328	0.130998	0.0458118	0.35252	0.0217508	0.00659036	0.0022157	0	0	0.00720958	0.66696	0.00538496	0.00930558	0.427217	0.00603061	0.880327	0.00528508	0.843663	0.902029	0.00787588	0.00973183	0.0288375	0.366917	0.123344	0.332389	2.00079	0.100929	2.08024	1.24832	0.325478	0.24728	0.364144	0.261302	0.0585586	0.00281133	0.00936245
F2N	Right Brain	LN4F1	Whole	Furse_Ex029_PlateA_135.mzXML / 135_P3_P3_C08_LN4F1RB	2.23323	0.492115	0.166489	0	0	0.0213373	0.107903	0	0.00953791	0.210286	0.0778455	0.0272936	0.343705	0.0337163	0.00475842	0.00608672	0	0.00901575	0.182559	0.135522	0.00427887	0.011384	2.89381	0.00940488	6.42391	0.0122617	0.72828	0.779097	0	0.00805778	0.0335709	2.93163	0.0237614	3.06957	2.83219	0.130075	3.52961	2.06242	0.299477	0.322683	0.422158	0.391372	0.0145925	0	0
F2N	Right Brain	LN4M1	Whole	Furse_Ex029_PlateA_381.mzXML / 381_P3_P3_H11_LN4M1RB	0.986185	0.407983	0.0246245	0.00303987	0	0	0.0417995	0	0.00863982	0.0777708	0.227392	0.609276	0.289838	0.00491544	0	0.00988362	0	0.00479753	0	0.317103	0.035222	0.0534353	0.680692	0.00225749	1.35436	0.0216507	1.04935	1.23262	0.00663218	0.0398321	0.00860637	0.28305	0.0855816	0.226318	2.06378	0.114579	2.12453	1.37843	0.328841	0.278873	0.356295	0.315145	0.00966909	0.00449242	0.00312869
F2N	Right Brain	LN5F2	Whole	Furse_Ex029_PlateA_373.mzXML / 373_P3_P3_H07_LN5F2RB	1.59771	0.502113	0.181659	0.015537	0.0197396	0.0745297	0.0891621	0	0.184316	0.167219	0.126973	0.0432574	0.224536	0.00246222	0	0.00604398	0	0.00245123	0.00343977	0.0264774	0.00737607	0.0322738	0.48522	0.00256093	1.11952	0.014276	1.00404	1.19755	0.00577992	0.00688556	0.00275122	0.350791	0.069798	0.258126	2.03202	0.0533398	2.30571	1.29323	0.271102	0.210914	0.287214	0.269032	0.00703819	0	0
F2N	Right Brain	LN5F4	Whole	Furse_Ex029_PlateA_275.mzXML / 275_P3_P3_F06_LN5F4RB	0.363779	0.00751486	0.0172531	0	0	0	0	0	0	0	0	0.046423	0.293558	0	0.00741139	0.00431555	0.00531343	0	0	0	0	0	0.178066	0	0.639699	0	0.63181	0.683029	0	0.254344	0.0938302	0.14907	0.00945339	0.083453	1.51754	0.00642509	1.67828	0.8834	0.161201	0.0308937	0.117429	0.121657	0.0208589	0	0.00771429
F2N	Right Brain	LN5M1	Whole	Furse_Ex029_PlateA_077.mzXML / 077_P3_P3_B03_LN5M1RB	1.83969	0.419241	0.210612	0.00384954	0	0.0264348	0.091364	0	0.0366277	0.135404	0.0508272	0.0396138	0.444892	0.00600016	0	0.00748625	0.00372534	0.0050426	0.00357407	0.0161597	0.00364838	0.0164083	1.35592	0	3.13633	0.0103907	0.739414	0.869835	0.0110032	0.0110336	0.0275405	0.488909	0.0609844	0.523069	1.94828	0.0864922	1.99066	1.28159	0.214333	0.203674	0.155497	0.226313	0.0132451	0	0.00649608
F2N	Right Brain	LN5M3	Whole	Furse_Ex029_PlateA_229.mzXML / 229_P3_P3_E07_LN5M3RB	1.37774	0.401421	0.0693389	0	0	0.0115225	0.0517527	0	0.00474081	0.0860692	0.131321	0.0420433	0.299333	0.00563941	0.00340466	0	0	0.00672811	0	0.0152337	0.0115469	0.0282943	0.507608	0.00457776	1.06164	0.00450349	0.88063	1.04665	0.00378514	0.0114694	0.00288843	0.381327	0.0567285	0.285907	1.91606	0.0685687	1.94345	1.13584	0.25969	0.219707	0.445623	0.263572	0.0119495	0	0.00943514
F2N	Right Brain	LN6F2	Whole	Furse_Ex029_PlateA_239.mzXML / 239_P3_P3_E12_LN6F2RB	1.21088	0.372234	0.0558972	0.00458756	0	0.00422327	0.0534965	0	0.00982248	0.0813441	0.0942815	0.0340022	0.28897	0.00441569	0.00492209	0.0036844	0	0	0.00591452	0.045942	0.00784054	0.017854	0.442697	0	1.04019	0.0551757	0.901246	0.955343	0.00226284	0	0.0046711	0.305481	0.04347	0.305137	2.346	0.0922558	2.73949	1.46205	0.295705	0.22076	0.183549	0.22428	0.0041567	0	0.00433312
F2N	Right Brain	LN6M1	Whole	Furse_Ex029_PlateA_371.mzXML / 371_P3_P3_H06_LN6M1RB	1.04905	0.41098	0.11294	0.00832678	0	0.0547188	0.173891	0	0.0566129	0.304996	0.251837	0.17152	0.290248	0.00351662	0	0.00375552	0	0.00480028	0.00358793	0.14297	0.028764	0.0445553	0.533073	0.0019181	1.11906	0.0183021	1.16648	1.22094	0.00500756	0.0846704	0.0360908	0.286747	0.172008	0.321158	3.30689	0.193767	4.33126	2.4317	0.423121	0.398659	0.354277	0.298981	0.0138326	0	0.00486252
F2N	Right Brain	NL3F2	Whole	Furse_Ex029_PlateA_219.mzXML / 219_P3_P3_E02_NL3F2RB	0.978323	0.32068	0.0697815	0	0	0.00601731	0.0421504	0	0.00694966	0.0768571	0.273015	0.0194708	0.243494	0.0209013	0.00619348	0.00178453	0	0	0.0193799	1.02402	0.00195414	0.0130623	0.536591	0.00336761	1.12231	0.00694068	0.880489	0.996145	0.014244	0.028672	0.0234096	0.470014	0.141882	0.471604	2.79092	0.147184	3.0517	1.69253	0.401762	0.356146	0.334836	0.308107	0.0289983	0	0.00840996
F2N	Right Brain	NL3M1	Whole	Furse_Ex029_PlateA_141.mzXML / 141_P3_P3_C11_NL3M1RB	1.41862	0.435824	0.0881766	0.0037547	0	0.00899978	0.0644907	0	0.00462939	0.116995	0.14757	0.0370753	0.321949	0.00454324	0.00250465	0.00678599	0	0.00389952	0.00293398	0.105193	0.00442818	0.0306743	0.534332	0	1.04458	0.0149788	0.956343	1.11564	0.00155273	0.00394439	0.00268697	0.32739	0.0816768	0.255663	1.96524	0.0966822	2.1659	1.33986	0.272765	0.233076	0.226682	0.265948	0.00855931	0.00267488	0.00280603
F2N	Right Brain	NL5F1	Whole	Furse_Ex029_PlateA_273.mzXML / 273_P3_P3_F05_NL5F1RB	1.304	0.395438	0.0856302	0	0	0.00590459	0.0921313	0	0.00443842	0.110841	0.159701	0.165698	0.314515	0.0300998	0	0.00234915	0.00237112	0.00260557	0.00851859	0.0118717	0.00803202	0.0294895	0.43856	0.00179336	0.952212	0	0.872373	0.992228	0.0111512	0.00442535	0	0.323736	0.0811327	0.278529	2.18417	0.0886526	2.47246	1.37646	0.279023	0.247253	0.237917	0.252663	0.00392389	0.00295086	0.00365501
F2N	Right Brain	NL5M2	Whole	Furse_Ex029_PlateA_171.mzXML / 171_P3_P3_D02_NL5M2RB	1.15198	0.356278	0.0767884	0	0	0.00654659	0.0805717	0	0.00608312	0.119216	0.243723	0.0334382	0.194616	0.00815109	0	0.00248655	0	0.00145833	0.00350847	0.150274	0.011374	0.0334401	0.520324	0.00102492	1.10719	0.00163285	0.893317	0.932288	0.00296542	0.0220625	0.00808475	0.366209	0.0741118	0.332495	2.46733	0.090692	3.0185	1.5322	0.329183	0.264355	0.403739	0.243484	0.0066248	0	0
F2N	Right Brain	NL6F1	Whole	Furse_Ex029_PlateA_335.mzXML / 335_P3_P3_G12_NL6F1RB	1.52992	0.485294	0.159431	0.020405	0	0.0117338	0.120175	0.0023027	0.0041996	0.189665	0.143566	0.184591	0.180298	0.00968417	0	0.00626531	0	0.00537711	0.0150448	0.0528418	0.00799214	0.0246823	0.520177	0	1.0587	0.00756251	0.963967	0.98805	0.00494261	0.0031045	0.00894224	0.317739	0.0981023	0.270178	2.22054	0.114573	2.79224	1.43878	0.32056	0.259454	0.230657	0.268618	0.0168932	0	0.00514708
F2N	Right Brain	NL6F3	Whole	Furse_Ex029_PlateA_271.mzXML / 271_P3_P3_F04_NL6F3RB	1.57243	0.512102	0.131818	0.0112237	0	0.00790992	0.106389	0.00197297	0.0080562	0.185679	0.118137	0.225933	0.209901	0.00842572	0	0.00309194	0.00196466	0	0.0028315	0.0195205	0.00524079	0.0182026	0.429812	0	0.897336	0.0127059	0.990889	1.12379	0.00297297	0.0127898	0.00621071	0.314269	0.0738767	0.245363	2.0814	0.0958762	2.5551	1.35561	0.266022	0.24745	0.301003	0.292144	0.0115314	0	0.00287548
F2N	Right Brain	NL6M1	Whole	Furse_Ex029_PlateA_269.mzXML / 269_P3_P3_F03_NL6M1RB	1.46232	0.428603	0.121894	0.00503902	0	0.00211836	0.0664978	0	0.00244684	0.099741	0.154192	0.0477379	0.215538	0.00199799	0	0.00768711	0	0.00543069	0.00295264	0.0542187	0.0194958	0.0168424	0.534187	0	1.16099	0.00585904	0.935262	1.10972	0.00231239	0.0127673	0.0151951	0.321453	0.0913104	0.260846	1.97379	0.0558036	2.10469	1.1867	0.28378	0.218786	0.34744	0.256353	0.00863593	0	0.0133906
F2N	Right Brain	NL6M3	Whole	Furse_Ex029_PlateA_233.mzXML / 233_P3_P3_E09_NL6M3RB	2.09553	0.569133	0.184165	0.0113724	0	0.0250689	0.0737868	0	0.0361548	0.183636	0.131513	0.0202537	0.238356	0.00232265	0.00261251	0.00661483	0.00268242	0.0190294	0.173127	0.0912058	0.00583792	0.00245042	2.50318	0.00526416	5.9039	0.00816985	0.796981	0.854562	0.00581872	0.0230338	0.0461821	1.52369	0.0452088	1.6264	2.29098	0.106355	2.70269	1.47863	0.296539	0.233372	0.350901	0.333513	0.00816366	0	0.0101226
F2N	Right Brain	NL7F4	Whole	Furse_Ex029_PlateA_327.mzXML / 327_P3_P3_G08_NL7F4RB	1.43414	0.406981	0.155411	0.0124293	0	0.0145344	0.103321	0	0.00499729	0.15539	0.0980511	0.194383	0.198897	0.00245424	0.00221347	0.00189099	0.00247727	0.00490339	0.00575367	0.0254618	0.0129359	0.0234001	0.502493	0.00295786	1.10399	0.0062471	0.97336	1.03898	0.00999847	0.0176439	0.0209417	0.352676	0.0827573	0.279416	2.13455	0.0912176	2.43835	1.35407	0.268582	0.245708	0.283083	0.27148	0.0162092	0	0.00382223
F2N	Right Brain	NL7M1	Whole	Furse_Ex029_PlateA_227.mzXML / 227_P3_P3_E06_NL7M1RB	2.41911	0.532056	0.276356	0.00596114	0.00548794	0.0541394	0.111329	0	0.065847	0.133103	0.167464	0.00564315	0.234048	0.087755	0.00435027	0	0.00694829	0.0130298	0.0843782	0.011846	0	0.014177	0.447363	0.00518095	1.09279	0.00708442	0.910887	0.95997	0	0.0110605	0.451477	0.587065	0.0787793	0.659238	2.18315	0.0645825	2.07729	1.32825	0.203187	0.471808	0.159719	0.221538	0.014535	0	0.00817783
F2N	Right Brain	NN6F1	Whole	Furse_Ex029_PlateA_043.mzXML / 043_P3_P3_A10_NN6F1RB	1.69941	0.399339	0.156911	0.0047446	0.00265889	0.0231866	0.0669597	0	0.0251716	0.11885	0.16908	0.141648	0.186359	0.00396838	0.00258763	0.00392711	0.00504392	0.00499341	0	0.00874084	0.0197599	0.0416421	0.343879	0.0114604	0.867878	0.0069506	0.907928	1.00832	0	0.00228765	0.00932652	0.41973	0.0956771	0.331447	2.26655	0.0665218	2.30571	1.44921	0.294845	0.259382	0.382656	0.248107	0.0186903	0	0
F2N	Right Brain	NN6F3	Whole	Furse_Ex029_PlateA_037.mzXML / 037_P3_P3_A07_NN6F3RB	1.79768	0.393069	0.181777	0.00523351	0	0.0297441	0.0939525	0	0.0538516	0.170818	0.111261	0.0547547	0.290524	0.00268926	0	0.00549565	0	0.00314177	0.00248082	0.00335192	0.00189324	0.00930615	0.36553	0.0059213	0.813924	0.0145268	0.845263	0.9249	0.0105048	0.026859	0.0155238	0.392134	0.146629	0.281156	2.15555	0.115958	2.45412	1.45572	0.264247	0.246765	0.220407	0.245264	0.0225837	0	0.00756227
F2N	Right Brain	NN6F6	Whole	Furse_Ex029_PlateA_089.mzXML / 089_P3_P3_B09_NN6F6RB	1.33156	0.384247	0.0983488	0.00167169	0	0.00500367	0.0423986	0.00269243	0.00204843	0.109086	0.133739	0.135532	0.229148	0.00175427	0.00173726	0.00713089	0	0.00378225	0.001754	0.0111387	0.0169018	0.0126881	0.312961	0	0.724316	0.00313897	0.832919	1.00144	0.00734814	0.0189098	0.00984101	0.340264	0.0833374	0.236981	1.85508	0.0601731	2.06477	1.27844	0.30844	0.220628	0.355653	0.283924	0.0147401	0	0.00426341
F2N	Right Brain	NN6M1	Whole	Furse_Ex029_PlateA_365.mzXML / 365_P3_P3_H03_NN6M1RB	1.2007	0.300722	0.0744519	0	0	0.00692866	0.0512302	0	0.00255022	0.0679868	0.106804	0.0454135	0.342232	0.0888699	0	3.42866e-05	0	0.00341247	0.0243848	0.124547	0.00350416	0.0112352	0.526803	0	1.10797	0.013068	0.952025	1.07093	0.00523579	0.0358749	0.00363387	0.345449	0.114193	0.261272	1.94537	0.107191	1.96652	1.19387	0.285322	0.210754	0.308984	0.24732	0.00549248	0	0.00294974
F2N	Right Brain	NN6M2	Whole	Furse_Ex029_PlateA_179.mzXML / 179_P3_P3_D06_NN6M2RB	1.31212	0.391873	0.0784331	0	0	0.00756524	0.051153	0	0.00190881	0.0856684	0.297257	0.544287	0.303301	0.0255863	0.00280807	0	0	0.00031584	0.00221927	0.0447452	0.00918138	0.0176255	0.551446	0.00278288	1.02913	0.0269659	0.906545	0.94609	0.0027416	0.0222405	0.0159384	0.4084	0.111596	0.315923	2.25798	0.0949059	2.41736	1.40792	0.326537	0.286318	0.337268	0.27421	0.0204161	0	0.00343965
F2N	Right Brain	NN7F1	Whole	Furse_Ex029_PlateA_361.mzXML / 361_P3_P3_H01_NN7F1RB	2.23656	0.671364	0.192288	0.00455573	0.00468193	0.0128347	0.102001	0	0.0329002	0.129315	0.0905394	0.0213455	0.365096	0.0472492	0	0.011414	0	0.00811761	0.0264568	0.228738	0.00852692	0.0134408	1.44001	0.00808004	3.27827	0	0.861588	0.964218	0.0134598	0	0.0786977	0.630141	0.0843469	0.757931	2.76645	0.0870442	3.31725	1.99247	0.323426	0.297121	0.385559	0.364459	0.00467456	0	0.017621
F2N	Right Brain	NN7F2	Whole	Furse_Ex029_PlateA_121.mzXML / 121_P3_P3_C01_NN7F2RB	1.28886	0.374956	0.0736356	0	0	0.00781723	0.0426632	0	0.00454538	0.0882847	0.140214	0.0630211	0.316879	0.00927166	0.00305565	0.00634956	0	0.0100074	0.0133381	0.0162049	0.0130363	0.0428751	0.45034	0.00278886	0.939629	0.0115921	0.91895	0.996196	0.00573791	0.011036	0.00314996	0.355206	0.0725922	0.259207	1.86881	0.085535	1.90733	1.12738	0.32232	0.210135	0.293027	0.263337	0.00371217	0	0.00431353
F2N	Right Brain	NN7M1	Whole	Furse_Ex029_PlateA_221.mzXML / 221_P3_P3_E03_NN7M1RB	1.48552	0.379149	0.142236	0.00576362	0	0.00716388	0.0546006	0	0.0212251	0.0992153	0.214748	0.0496414	0.345576	0.0053017	0.00181842	0.00032513	0	0.00502379	0.0110677	0.0373285	0.00621337	0.0215747	0.537798	0	1.13044	0.00266711	0.843506	0.917228	0.011711	0.0211457	0.0107664	0.344328	0.0666438	0.291955	1.83786	0.0719765	1.90241	1.17387	0.247362	0.180954	0.231016	0.204144	0.0248909	0	0
F2N	Right Brain	NN7M2	Whole	Furse_Ex029_PlateA_217.mzXML / 217_P3_P3_E01_NN7M2RB	0.946697	0.282716	0.0632611	0.00493845	0	0.00571696	0.0277635	0	0.0109167	0.0396017	0.220704	0.0244679	0.352137	0.0433426	0.00329846	0.00471655	0.00364874	0	0.0331387	1.61197	0.0136181	0.0354209	0.523548	0	1.0638	0.00848502	0.859536	1.00874	0.0074248	0.0124525	0.0322185	0.439093	0.122759	0.472277	2.13866	0.0941437	2.06184	1.29188	0.344619	0.268905	0.338583	0.295382	0.0799215	0.00965007	0.0168004
F2N	Right Brain	NN7M4	Whole	Furse_Ex029_PlateA_079.mzXML / 079_P3_P3_B04_NN7M4RB	1.29405	0.36729	0.0739387	0.0026332	0	0.00258834	0.0130286	0	0	0.0399538	0.175709	0.0428551	0.34985	0.0124794	0.00490363	0	0.00172132	0.00706579	0.0188429	0.0125952	0.0104557	0.0306763	0.426563	0.00233494	0.935649	0.00547033	0.772833	0.824652	0.00531631	0.0156941	0.00922926	0.352654	0.0889019	0.27347	1.85281	0.0735969	1.64898	1.13084	0.292596	0.520627	0.318685	0.222306	0.022255	0	0.00827214
[truncated: 320 more columns]
